# Supplementary material for: Meningococcal core and accessory phasomes vary by clonal complex
Source: Microb Genom. 2020 Apr 29;6(5):e000367. doi: 10.1099/mgen.0.000367 (PMC7371114; doi:10.1099/mgen.0.000367)
Supplement: Supplementary material 1 [file mgen-6-367-s001.xlsx]

## Sheet: Reference genomes
id	isolate	country	continent	region	year	epidemiological_year	disease	species	serogroup	genogroup	capsule_group	NCBI_Ref_Seq	strain_designation	PorA	FetA	ST	cc
237	H44/76	Norway	Europe		1976		invasive (unspecified/other)	Neisseria meningitidis	B	B	B	CP002420.1	B	P1.7,16	F3-3	ST-32	cc32
240	MC58	UK	Europe		1983			Neisseria meningitidis	B	B	B	AE002098.2	B	P1.7,16-2	F1-5	ST-74	cc32
698	FAM18	USA	North America		1983		invasive (unspecified/other)	Neisseria meningitidis	C	C	C	AM421808.1	C	P1.5,2	F1-30	ST-11	cc11
19261	alpha710	Germany	Europe					Neisseria meningitidis		B	B	CP001561.1	B	P1.17,16-3	F5-5	ST-136	cc41/44
19263	NZ-05/33	New Zealand	Oceania		2005			Neisseria meningitidis		B	B	CP002424.1	B	P1.7-2,4	F1-5	ST-42	cc41/44
19264	M04-240196	UK	Europe		2004			Neisseria meningitidis		B	B	CP002423.1	B	P1.19-1,15-11	F5-1	ST-269	cc269
19265	M01-240355	UK	Europe		2001			Neisseria meningitidis		B	B	CP002422.1	B	P1.22,14	F3-6	ST-213	cc213
46976	DE10444	Germany	Europe		2006			Neisseria meningitidis		Y	Y	CP012392.1	Y	P1.5-1,2-2	F5-8	ST-23	cc23
47007	M25419	South Africa	Africa					Neisseria meningitidis	W	W	W	CP016678.1	W	P1.5,2	F1-1	ST-11	cc11

## Sheet: CC breakdown
Row Labels	Count of isolate
-	157
cc103	23
cc11	777
cc1136	2
cc1157	25
cc116	1
cc162	59
cc167	34
cc174	24
cc175	1
cc18	16
cc181	1
cc198	4
cc213	217
cc22	74
cc226	1
cc23	461
cc254	1
cc269	513
cc282	10
cc32	158
cc334	1
cc35	37
cc364	1
cc41/44	644
cc461	73
cc4821	1
cc5	1
cc53	1
cc60	40
cc8	1
cc865	4
cc92	1
(blank)	204
Grand Total	3568

## Sheet: Whole MGL
id	isolate	country	continent	region	year	epidemiological_year	disease	species	serogroup	genogroup	capsule_group	ENA_accession	strain_designation	PorA	FetA	ST	CC	abcZ	adk	aroE	fumC	gdh	pdhC	pgm	Pre CC	Potential ST	ENA_accession	ENA_hyperlink	ENA_specific_hyperlink
18968	M10 240474	UK	Europe	South East	2010	07/2010-06/2011	invasive (unspecified/other)	Neisseria meningitidis	B	B	B	ERR086224	B	P1.19-1,15-11	F3-9	ST-269	cc269										ERR086224	https://www.ebi.ac.uk/ena/data/view/	https://www.ebi.ac.uk/ena/data/view/ERR086224
18969	M10 240478	UK	Europe	North West	2010	07/2010-06/2011	invasive (unspecified/other)	Neisseria meningitidis	B	B	B	ERR086225	B	P1.18-1,3	F1-5	ST-1194	cc41/44										ERR086225	https://www.ebi.ac.uk/ena/data/view/	https://www.ebi.ac.uk/ena/data/view/ERR086225
19023	M10 240473	UK	Europe	North West	2010	07/2010-06/2011	invasive (unspecified/other)	Neisseria meningitidis	B	B	B	ERR086223	B	P1.22,9	F5-12	ST-1161	cc269										ERR086223	https://www.ebi.ac.uk/ena/data/view/	https://www.ebi.ac.uk/ena/data/view/ERR086223
19024	M10 240480	UK	Europe	West Midlands	2010	07/2010-06/2011	invasive (unspecified/other)	Neisseria meningitidis	B	B	B	ERR086226	B	P1.7-2,4	F1-5	ST-1194	cc41/44										ERR086226	https://www.ebi.ac.uk/ena/data/view/	https://www.ebi.ac.uk/ena/data/view/ERR086226
19025	M10 240481	UK	Europe	Yorks and Humber	2010	07/2010-06/2011	invasive (unspecified/other)	Neisseria meningitidis	B	B	B	ERR086227	B	P1.22,9	F3-3	ST-1831											ERR086227	https://www.ebi.ac.uk/ena/data/view/	https://www.ebi.ac.uk/ena/data/view/ERR086227
19026	M10 240482	UK	Europe	South East	2010	07/2010-06/2011	invasive (unspecified/other)	Neisseria meningitidis	B	B	B	ERR086228	B	P1.7-2,4	F5-1	ST-3754	cc41/44										ERR086228	https://www.ebi.ac.uk/ena/data/view/	https://www.ebi.ac.uk/ena/data/view/ERR086228
19027	M10 240484	UK	Europe	Eastern	2010	07/2010-06/2011	invasive (unspecified/other)	Neisseria meningitidis	B	B	B	ERR086229	B	P1.17-1,23	F1-5	ST-1097	cc41/44										ERR086229	https://www.ebi.ac.uk/ena/data/view/	https://www.ebi.ac.uk/ena/data/view/ERR086229
19028	M10 240485	UK	Europe	North West	2010	07/2010-06/2011	invasive (unspecified/other)	Neisseria meningitidis	B	B	B	ERR086230	B	P1.22,9	F5-12	ST-275	cc269										ERR086230	https://www.ebi.ac.uk/ena/data/view/	https://www.ebi.ac.uk/ena/data/view/ERR086230
19029	M10 240487	UK	Europe	London	2010	07/2010-06/2011	invasive (unspecified/other)	Neisseria meningitidis	B	B	B	ERR086231	B	P1.19-1,15-11	F5-1	ST-1049	cc269										ERR086231	https://www.ebi.ac.uk/ena/data/view/	https://www.ebi.ac.uk/ena/data/view/ERR086231
19030	M10 240489	UK	Europe	London	2010	07/2010-06/2011	invasive (unspecified/other)	Neisseria meningitidis	B	B	B	ERR086232	B	P1.19-2,13-1	F3-9	ST-461	cc461										ERR086232	https://www.ebi.ac.uk/ena/data/view/	https://www.ebi.ac.uk/ena/data/view/ERR086232
19031	M10 240490	UK	Europe	North West	2010	07/2010-06/2011	invasive (unspecified/other)	Neisseria meningitidis	B	B	B	ERR086233	B	P1.22,9	F5-12	ST-1161	cc269										ERR086233	https://www.ebi.ac.uk/ena/data/view/	https://www.ebi.ac.uk/ena/data/view/ERR086233
19032	M10 240498	UK	Europe	Wales	2010	07/2010-06/2011	invasive (unspecified/other)	Neisseria meningitidis	B	B	B	ERR086234	B	P1.7-2,4	F1-5	ST-41	cc41/44										ERR086234	https://www.ebi.ac.uk/ena/data/view/	https://www.ebi.ac.uk/ena/data/view/ERR086234
19958	M10 240476	UK	Europe	Eastern	2010	07/2010-06/2011	invasive (unspecified/other)	Neisseria meningitidis	B	B	B	ERR172588	B	P1.22,14	F5-5	ST-9812	cc213										ERR172588	https://www.ebi.ac.uk/ena/data/view/	https://www.ebi.ac.uk/ena/data/view/ERR172588
19959	M10 240499	UK	Europe	North West	2010	07/2010-06/2011	invasive (unspecified/other)	Neisseria meningitidis	B	B	B	ERR172584	B	P1.22,9	F5-12	ST-275	cc269										ERR172584	https://www.ebi.ac.uk/ena/data/view/	https://www.ebi.ac.uk/ena/data/view/ERR172584
19960	M10 240500	UK	Europe	South East	2010	07/2010-06/2011	invasive (unspecified/other)	Neisseria meningitidis	B	B	B	ERR172585	B	P1.7-2,4	F1-5	ST-41	cc41/44										ERR172585	https://www.ebi.ac.uk/ena/data/view/	https://www.ebi.ac.uk/ena/data/view/ERR172585
19961	M10 240502	UK	Europe	London	2010	07/2010-06/2011	invasive (unspecified/other)	Neisseria meningitidis	B	B	B	ERR172586	B	P1.7-2,4	F1-5	ST-340	cc41/44										ERR172586	https://www.ebi.ac.uk/ena/data/view/	https://www.ebi.ac.uk/ena/data/view/ERR172586
19962	M10 240503	UK	Europe	North East	2010	07/2010-06/2011	invasive (unspecified/other)	Neisseria meningitidis	Y	Y	Y	ERR172587	Y	P1.5-1,2-2	F1-96	ST-23	cc23										ERR172587	https://www.ebi.ac.uk/ena/data/view/	https://www.ebi.ac.uk/ena/data/view/ERR172587
19963	M10 240505	UK	Europe	Eastern	2010	07/2010-06/2011	invasive (unspecified/other)	Neisseria meningitidis	Y	Y	Y	ERR170934	Y	P1.5-1,10-10	F4-1	ST-1655	cc23										ERR170934	https://www.ebi.ac.uk/ena/data/view/	https://www.ebi.ac.uk/ena/data/view/ERR170934
19964	M10 240507	UK	Europe	East Midlands	2010	07/2010-06/2011	invasive (unspecified/other)	Neisseria meningitidis	Y	Y	Y	ERR170935	Y	P1.21,16-5	&Delta;	ST-183	cc23										ERR170935	https://www.ebi.ac.uk/ena/data/view/	https://www.ebi.ac.uk/ena/data/view/ERR170935
19965	M10 240508	UK	Europe	South East	2010	07/2010-06/2011	invasive (unspecified/other)	Neisseria meningitidis	B	B	B	ERR170936	B	P1.7-2,13-1	F1-7	ST-1575											ERR170936	https://www.ebi.ac.uk/ena/data/view/	https://www.ebi.ac.uk/ena/data/view/ERR170936
19966	M10 240511	UK	Europe	South and West	2010	07/2010-06/2011	invasive (unspecified/other)	Neisseria meningitidis	B	B	B	ERR170937	B	P1.22,9	F5-12	ST-4713											ERR170937	https://www.ebi.ac.uk/ena/data/view/	https://www.ebi.ac.uk/ena/data/view/ERR170937
19967	M10 240512	UK	Europe	West Midlands	2010	07/2010-06/2011	invasive (unspecified/other)	Neisseria meningitidis	B	B	B	ERR170938	B	P1.7-1,1	F1-5	ST-41	cc41/44										ERR170938	https://www.ebi.ac.uk/ena/data/view/	https://www.ebi.ac.uk/ena/data/view/ERR170938
19968	M10 240514	UK	Europe	East Midlands	2010	07/2010-06/2011	invasive (unspecified/other)	Neisseria meningitidis	W	W	W	ERR170939	W	P1.5,2	F1-1	ST-11	cc11										ERR170939	https://www.ebi.ac.uk/ena/data/view/	https://www.ebi.ac.uk/ena/data/view/ERR170939
19969	M10 240515	UK	Europe	North West	2010	07/2010-06/2011	invasive (unspecified/other)	Neisseria meningitidis	B	B	B	ERR170940	B	P1.5-1,2-2	F5-1	ST-269	cc269										ERR170940	https://www.ebi.ac.uk/ena/data/view/	https://www.ebi.ac.uk/ena/data/view/ERR170940
19970	M10 240520	UK	Europe	South East	2010	07/2010-06/2011	invasive (unspecified/other)	Neisseria meningitidis	Y	Y	Y	ERR170941	Y	P1.5-1,10-1	F4-1	ST-1655	cc23										ERR170941	https://www.ebi.ac.uk/ena/data/view/	https://www.ebi.ac.uk/ena/data/view/ERR170941
19971	M10 240521	UK	Europe	East Midlands	2010	07/2010-06/2011	invasive (unspecified/other)	Neisseria meningitidis	B	B	B	ERR170942	B	P1.18-1,30-6	F1-15	ST-3802	cc41/44										ERR170942	https://www.ebi.ac.uk/ena/data/view/	https://www.ebi.ac.uk/ena/data/view/ERR170942
19972	M10 240522	UK	Europe	South and West	2010	07/2010-06/2011	invasive (unspecified/other)	Neisseria meningitidis	B	B	B	ERR170943	B	P1.12-1,9	F1-5	ST-41	cc41/44										ERR170943	https://www.ebi.ac.uk/ena/data/view/	https://www.ebi.ac.uk/ena/data/view/ERR170943
19973	M10 240525	UK	Europe	South East	2010	07/2010-06/2011	invasive (unspecified/other)	Neisseria meningitidis	B	B	B	ERR170944	B	P1.7,16	F3-3	ST-2931	cc32										ERR170944	https://www.ebi.ac.uk/ena/data/view/	https://www.ebi.ac.uk/ena/data/view/ERR170944
19974	M10 240527	UK	Europe	South East	2010	07/2010-06/2011	invasive (unspecified/other)	Neisseria meningitidis	B	B	B	ERR170945	B	P1.19-1,15-11	F5-1	ST-269	cc269										ERR170945	https://www.ebi.ac.uk/ena/data/view/	https://www.ebi.ac.uk/ena/data/view/ERR170945
19975	M10 240528	UK	Europe	North East	2010	07/2010-06/2011	invasive (unspecified/other)	Neisseria meningitidis	B	B	B	ERR170946	B	P1.22,9	F5-12	ST-7833	cc269										ERR170946	https://www.ebi.ac.uk/ena/data/view/	https://www.ebi.ac.uk/ena/data/view/ERR170946
19976	M10 240530	UK	Europe	West Midlands	2010	07/2010-06/2011	invasive (unspecified/other)	Neisseria meningitidis	Y	Y	Y	ERR170947	Y	P1.5-2,10-2	F3-1	ST-9813	cc23										ERR170947	https://www.ebi.ac.uk/ena/data/view/	https://www.ebi.ac.uk/ena/data/view/ERR170947
19977	M10 240531	UK	Europe	Eastern	2010	07/2010-06/2011	invasive (unspecified/other)	Neisseria meningitidis	Y	Y	Y	ERR170948	Y	P1.5-1,10-1	F4-1	ST-1655	cc23										ERR170948	https://www.ebi.ac.uk/ena/data/view/	https://www.ebi.ac.uk/ena/data/view/ERR170948
19978	M10 240532	UK	Europe	South and West	2010	07/2010-06/2011	invasive (unspecified/other)	Neisseria meningitidis	B	B	B	ERR170949	B	P1.19,15	F1-5	ST-41	cc41/44										ERR170949	https://www.ebi.ac.uk/ena/data/view/	https://www.ebi.ac.uk/ena/data/view/ERR170949
19979	M10 240534	UK	Europe	South East	2010	07/2010-06/2011	invasive (unspecified/other)	Neisseria meningitidis	Y	Y	Y	ERR170950	Y	P1.5-1,10-1	F4-1	ST-1655	cc23										ERR170950	https://www.ebi.ac.uk/ena/data/view/	https://www.ebi.ac.uk/ena/data/view/ERR170950
19980	M10 240536	UK	Europe	South East	2010	07/2010-06/2011	invasive (unspecified/other)	Neisseria meningitidis	Y	Y	Y	ERR170951	Y	P1.5-1,10-1	F4-1	ST-1655	cc23										ERR170951	https://www.ebi.ac.uk/ena/data/view/	https://www.ebi.ac.uk/ena/data/view/ERR170951
19981	M10 240540	UK	Europe	Eastern	2010	07/2010-06/2011	invasive (unspecified/other)	Neisseria meningitidis	Y	Y	Y	ERR170952	Y	P1.5-1,10-10	F4-1	ST-9814	cc23										ERR170952	https://www.ebi.ac.uk/ena/data/view/	https://www.ebi.ac.uk/ena/data/view/ERR170952
19982	M10 240546	UK	Europe	North West	2010	07/2010-06/2011	invasive (unspecified/other)	Neisseria meningitidis	B	B	B	ERR170953	B	P1.22,14	F5-5	ST-213	cc213										ERR170953	https://www.ebi.ac.uk/ena/data/view/	https://www.ebi.ac.uk/ena/data/view/ERR170953
19983	M10 240547	UK	Europe	Yorks and Humber	2010	07/2010-06/2011	invasive (unspecified/other)	Neisseria meningitidis	B	B	B	ERR170954	B	P1.19,15	F5-1	ST-749	cc32										ERR170954	https://www.ebi.ac.uk/ena/data/view/	https://www.ebi.ac.uk/ena/data/view/ERR170954
19984	M10 240548	UK	Europe	Yorks and Humber	2010	07/2010-06/2011	invasive (unspecified/other)	Neisseria meningitidis	B	B	B	ERR170955	B	P1.7-2,4	F1-5	ST-340	cc41/44										ERR170955	https://www.ebi.ac.uk/ena/data/view/	https://www.ebi.ac.uk/ena/data/view/ERR170955
19985	M10 240549	UK	Europe	Wales	2010	07/2010-06/2011	invasive (unspecified/other)	Neisseria meningitidis	B	B	B	ERR170956	B	P1.7-2,4	F5-5	ST-41	cc41/44										ERR170956	https://www.ebi.ac.uk/ena/data/view/	https://www.ebi.ac.uk/ena/data/view/ERR170956
19986	M10 240550	UK	Europe	North West	2010	07/2010-06/2011	invasive (unspecified/other)	Neisseria meningitidis	B	B	B	ERR170957	B	P1.19,15	F1-5	ST-1163	cc269										ERR170957	https://www.ebi.ac.uk/ena/data/view/	https://www.ebi.ac.uk/ena/data/view/ERR170957
19987	M10 240553	UK	Europe	Wales	2010	07/2010-06/2011	invasive (unspecified/other)	Neisseria meningitidis	B	B	B	ERR170958	B	P1.22,9	F5-12	ST-1161	cc269										ERR170958	https://www.ebi.ac.uk/ena/data/view/	https://www.ebi.ac.uk/ena/data/view/ERR170958
19988	M10 240556	UK	Europe	Eastern	2010	07/2010-06/2011	invasive (unspecified/other)	Neisseria meningitidis	B	B	B	ERR170959	B	P1.7-2,4	F5-8	ST-9815	cc41/44										ERR170959	https://www.ebi.ac.uk/ena/data/view/	https://www.ebi.ac.uk/ena/data/view/ERR170959
19989	M10 240558	UK	Europe	Wales	2010	07/2010-06/2011	invasive (unspecified/other)	Neisseria meningitidis	B	B	B	ERR170960	B	P1.7-2,4	F1-5	ST-1992	cc41/44										ERR170960	https://www.ebi.ac.uk/ena/data/view/	https://www.ebi.ac.uk/ena/data/view/ERR170960
19990	M10 240559	UK	Europe	Wales	2010	07/2010-06/2011	invasive (unspecified/other)	Neisseria meningitidis	B	B	B	ERR170961	B	P1.22,14	F5-9	ST-162	cc162										ERR170961	https://www.ebi.ac.uk/ena/data/view/	https://www.ebi.ac.uk/ena/data/view/ERR170961
19991	M10 240566	UK	Europe	North West	2010	07/2010-06/2011	invasive (unspecified/other)	Neisseria meningitidis	B	B	B	ERR170962	B	P1.22,14	F5-5	ST-213	cc213										ERR170962	https://www.ebi.ac.uk/ena/data/view/	https://www.ebi.ac.uk/ena/data/view/ERR170962
19992	M10 240568	UK	Europe	Eastern	2010	07/2010-06/2011	invasive (unspecified/other)	Neisseria meningitidis	B	B	B	ERR170963	B	P1.22,14	F5-5	ST-213	cc213										ERR170963	https://www.ebi.ac.uk/ena/data/view/	https://www.ebi.ac.uk/ena/data/view/ERR170963
19993	M10 240569	UK	Europe	Yorks and Humber	2010	07/2010-06/2011	invasive (unspecified/other)	Neisseria meningitidis	B	B	B	ERR170964	B	P1.22,14	F1-25	ST-18	cc18										ERR170964	https://www.ebi.ac.uk/ena/data/view/	https://www.ebi.ac.uk/ena/data/view/ERR170964
19994	M10 240570	UK	Europe	South East	2010	07/2010-06/2011	invasive (unspecified/other)	Neisseria meningitidis	B	B	B	ERR170965	B	P1.7-2,4	F1-5	ST-5357	cc41/44										ERR170965	https://www.ebi.ac.uk/ena/data/view/	https://www.ebi.ac.uk/ena/data/view/ERR170965
19995	M10 240572	UK	Europe	South East	2010	07/2010-06/2011	invasive (unspecified/other)	Neisseria meningitidis	B	B	B	ERR170966	B	P1.22,9	F5-12	ST-1161	cc269										ERR170966	https://www.ebi.ac.uk/ena/data/view/	https://www.ebi.ac.uk/ena/data/view/ERR170966
19996	M10 240578	UK	Europe	London	2010	07/2010-06/2011	invasive (unspecified/other)	Neisseria meningitidis	B	B	B	ERR170967	B	P1.19,15	F5-1	ST-34	cc32										ERR170967	https://www.ebi.ac.uk/ena/data/view/	https://www.ebi.ac.uk/ena/data/view/ERR170967
19997	M10 240579	UK	Europe	Eastern	2010	07/2010-06/2011	invasive (unspecified/other)	Neisseria meningitidis	B	B	B	ERR170968	B	P1.22,14-6	F3-27	ST-3687											ERR170968	https://www.ebi.ac.uk/ena/data/view/	https://www.ebi.ac.uk/ena/data/view/ERR170968
19998	M10 240580	UK	Europe	Eastern	2010	07/2010-06/2011	invasive (unspecified/other)	Neisseria meningitidis	Y	Y	Y	ERR170969	Y	P1.5-1,10-1	F4-1	ST-1655	cc23										ERR170969	https://www.ebi.ac.uk/ena/data/view/	https://www.ebi.ac.uk/ena/data/view/ERR170969
19999	M10 240581	UK	Europe	Northern Ireland	2010	07/2010-06/2011	invasive (unspecified/other)	Neisseria meningitidis	NG	cnl	cnl	ERR170970	cnl	P1.12-17,4-1	F3-6	ST-1136	cc1136										ERR170970	https://www.ebi.ac.uk/ena/data/view/	https://www.ebi.ac.uk/ena/data/view/ERR170970
20000	M10 240582	UK	Europe	London	2010	07/2010-06/2011	invasive (unspecified/other)	Neisseria meningitidis	B	B	B	ERR170971	B	P1.19,15	F5-1	ST-34	cc32										ERR170971	https://www.ebi.ac.uk/ena/data/view/	https://www.ebi.ac.uk/ena/data/view/ERR170971
20001	M10 240583	UK	Europe	South and West	2010	07/2010-06/2011	invasive (unspecified/other)	Neisseria meningitidis	B	B	B	ERR170972	B	P1.22,9	F4-1	ST-9816											ERR170972	https://www.ebi.ac.uk/ena/data/view/	https://www.ebi.ac.uk/ena/data/view/ERR170972
20002	M10 240585	UK	Europe	South and West	2010	07/2010-06/2011	invasive (unspecified/other)	Neisseria meningitidis	B	B	B	ERR170973	B	P1.7-1,1	F1-5	ST-46	cc41/44										ERR170973	https://www.ebi.ac.uk/ena/data/view/	https://www.ebi.ac.uk/ena/data/view/ERR170973
20003	M10 240586	UK	Europe	East Midlands	2010	07/2010-06/2011	invasive (unspecified/other)	Neisseria meningitidis	B	B	B	ERR170974	B	P1.12-1,16	F1-5	ST-485	cc41/44										ERR170974	https://www.ebi.ac.uk/ena/data/view/	https://www.ebi.ac.uk/ena/data/view/ERR170974
20004	M10 240587	UK	Europe	South East	2010	07/2010-06/2011	invasive (unspecified/other)	Neisseria meningitidis	B	B	B	ERR170975	B	P1.17,16-3	F5-13	ST-9879	cc41/44										ERR170975	https://www.ebi.ac.uk/ena/data/view/	https://www.ebi.ac.uk/ena/data/view/ERR170975
20005	M10 240589	UK	Europe	West Midlands	2010	07/2010-06/2011	invasive (unspecified/other)	Neisseria meningitidis	B	B	B	ERR170976	B	P1.7-2,13-9	F1-5	ST-40	cc41/44										ERR170976	https://www.ebi.ac.uk/ena/data/view/	https://www.ebi.ac.uk/ena/data/view/ERR170976
20006	M10 240590	UK	Europe	North West	2010	07/2010-06/2011	invasive (unspecified/other)	Neisseria meningitidis	Y	Y	Y	ERR170977	Y	P1.5-1,10-4	F4-1	ST-23	cc23										ERR170977	https://www.ebi.ac.uk/ena/data/view/	https://www.ebi.ac.uk/ena/data/view/ERR170977
20007	M10 240591	UK	Europe	West Midlands	2010	07/2010-06/2011	invasive (unspecified/other)	Neisseria meningitidis	B	B	B	ERR170978	B	P1.7-1,4-1	F3-9	ST-461	cc461										ERR170978	https://www.ebi.ac.uk/ena/data/view/	https://www.ebi.ac.uk/ena/data/view/ERR170978
20008	M10 240592	UK	Europe	Yorks and Humber	2010	07/2010-06/2011	invasive (unspecified/other)	Neisseria meningitidis	B	B	B	ERR170979	B	P1.7-2,13-2	F4-1	ST-6782	cc41/44										ERR170979	https://www.ebi.ac.uk/ena/data/view/	https://www.ebi.ac.uk/ena/data/view/ERR170979
20009	M10 240595	UK	Europe	South and West	2010	07/2010-06/2011	invasive (unspecified/other)	Neisseria meningitidis	B	B	B	ERR170980	B	P1.22,14	F5-5	ST-213	cc213										ERR170980	https://www.ebi.ac.uk/ena/data/view/	https://www.ebi.ac.uk/ena/data/view/ERR170980
20010	M10 240597	UK	Europe	Eastern	2010	07/2010-06/2011	invasive (unspecified/other)	Neisseria meningitidis	B	B	B	ERR170981	B	P1.7-2,4	F1-5	ST-41	cc41/44										ERR170981	https://www.ebi.ac.uk/ena/data/view/	https://www.ebi.ac.uk/ena/data/view/ERR170981
20011	M10 240598	UK	Europe	London	2010	07/2010-06/2011	invasive (unspecified/other)	Neisseria meningitidis	B	B	B	ERR170982	B	P1.7-2,4	F1-88	ST-41	cc41/44										ERR170982	https://www.ebi.ac.uk/ena/data/view/	https://www.ebi.ac.uk/ena/data/view/ERR170982
20012	M10 240602	UK	Europe	North East	2010	07/2010-06/2011	invasive (unspecified/other)	Neisseria meningitidis	B	B	B	ERR170983	B	P1.22,9	F5-12	ST-1161	cc269										ERR170983	https://www.ebi.ac.uk/ena/data/view/	https://www.ebi.ac.uk/ena/data/view/ERR170983
20013	M10 240604	UK	Europe	Northern Ireland	2010	07/2010-06/2011	invasive (unspecified/other)	Neisseria meningitidis	B	B	B	ERR170984	B	P1.18-1,14	F1-5	ST-8384	cc41/44										ERR170984	https://www.ebi.ac.uk/ena/data/view/	https://www.ebi.ac.uk/ena/data/view/ERR170984
20014	M10 240605	UK	Europe	South East	2010	07/2010-06/2011	invasive (unspecified/other)	Neisseria meningitidis	B	B	B	ERR170985	B	P1.7-1,1	F1-5	ST-41	cc41/44										ERR170985	https://www.ebi.ac.uk/ena/data/view/	https://www.ebi.ac.uk/ena/data/view/ERR170985
20015	M10 240606	UK	Europe	East Midlands	2010	07/2010-06/2011	invasive (unspecified/other)	Neisseria meningitidis	B	B	B	ERR170986	B	P1.17-1,23	F5-5	ST-213	cc213										ERR170986	https://www.ebi.ac.uk/ena/data/view/	https://www.ebi.ac.uk/ena/data/view/ERR170986
20016	M10 240607	UK	Europe	South and West	2010	07/2010-06/2011	invasive (unspecified/other)	Neisseria meningitidis	C	C	C	ERR170987	C	P1.18-1,3	F3-9	ST-5133	cc103										ERR170987	https://www.ebi.ac.uk/ena/data/view/	https://www.ebi.ac.uk/ena/data/view/ERR170987
20017	M10 240611	UK	Europe	North East	2010	07/2010-06/2011	invasive (unspecified/other)	Neisseria meningitidis	B	B	B	ERR170988	B	P1.19,15	F5-1	ST-749	cc32										ERR170988	https://www.ebi.ac.uk/ena/data/view/	https://www.ebi.ac.uk/ena/data/view/ERR170988
20018	M10 240612	UK	Europe	West Midlands	2010	07/2010-06/2011	invasive (unspecified/other)	Neisseria meningitidis	B	B	B	ERR170989	B	P1.22,14	F5-1	ST-269	cc269										ERR170989	https://www.ebi.ac.uk/ena/data/view/	https://www.ebi.ac.uk/ena/data/view/ERR170989
20019	M10 240613	UK	Europe	South East	2010	07/2010-06/2011	invasive (unspecified/other)	Neisseria meningitidis	B	B	B	ERR170990	B	P1.22,9	F5-12	ST-1161	cc269										ERR170990	https://www.ebi.ac.uk/ena/data/view/	https://www.ebi.ac.uk/ena/data/view/ERR170990
20020	M10 240614	UK	Europe	West Midlands	2010	07/2010-06/2011	invasive (unspecified/other)	Neisseria meningitidis	B	B	B	ERR170991	B	P1.7-2,13	&Delta;	ST-9817											ERR170991	https://www.ebi.ac.uk/ena/data/view/	https://www.ebi.ac.uk/ena/data/view/ERR170991
20021	M10 240616	UK	Europe	South East	2010	07/2010-06/2011	invasive (unspecified/other)	Neisseria meningitidis	W	W	W	ERR170992	W	P1.18-1,3	F4-1	ST-1224	cc22										ERR170992	https://www.ebi.ac.uk/ena/data/view/	https://www.ebi.ac.uk/ena/data/view/ERR170992
20022	M10 240617	UK	Europe	North West	2010	07/2010-06/2011	invasive (unspecified/other)	Neisseria meningitidis	B	B	B	ERR170993	B	P1.22,14	F5-5	ST-213	cc213										ERR170993	https://www.ebi.ac.uk/ena/data/view/	https://www.ebi.ac.uk/ena/data/view/ERR170993
20023	M10 240618	UK	Europe	North West	2010	07/2010-06/2011	invasive (unspecified/other)	Neisseria meningitidis	E		E	ERR176024	E	P1.5-1,10-7	F5-36	ST-2435	cc60										ERR176024	https://www.ebi.ac.uk/ena/data/view/	https://www.ebi.ac.uk/ena/data/view/ERR176024
20024	M10 240619	UK	Europe	South East	2010	07/2010-06/2011	invasive (unspecified/other)	Neisseria meningitidis	B	B	B	ERR170994	B	P1.22,14	F5-5	ST-213	cc213										ERR170994	https://www.ebi.ac.uk/ena/data/view/	https://www.ebi.ac.uk/ena/data/view/ERR170994
20025	M10 240621	UK	Europe	Wales	2010	07/2010-06/2011	invasive (unspecified/other)	Neisseria meningitidis	B	B	B	ERR170995	B	P1.22,14	F5-5	ST-213	cc213										ERR170995	https://www.ebi.ac.uk/ena/data/view/	https://www.ebi.ac.uk/ena/data/view/ERR170995
20026	M10 240622	UK	Europe	North West	2010	07/2010-06/2011	invasive (unspecified/other)	Neisseria meningitidis	B	B	B	ERR170996	B	P1.22,9-11	F5-12	ST-9880											ERR170996	https://www.ebi.ac.uk/ena/data/view/	https://www.ebi.ac.uk/ena/data/view/ERR170996
20027	M10 240623	UK	Europe	North West	2010	07/2010-06/2011	invasive (unspecified/other)	Neisseria meningitidis	B	B	B	ERR170997	B	P1.22,9	F5-12	ST-1161	cc269										ERR170997	https://www.ebi.ac.uk/ena/data/view/	https://www.ebi.ac.uk/ena/data/view/ERR170997
20028	M10 240624	UK	Europe	West Midlands	2010	07/2010-06/2011	invasive (unspecified/other)	Neisseria meningitidis	B	B	B	ERR170998	B	P1.22,9	F5-12	ST-275	cc269										ERR170998	https://www.ebi.ac.uk/ena/data/view/	https://www.ebi.ac.uk/ena/data/view/ERR170998
20029	M10 240626	UK	Europe	East Midlands	2010	07/2010-06/2011	invasive (unspecified/other)	Neisseria meningitidis	B	B	B	ERR170999	B	P1.22,9	F5-12	ST-4401	cc269										ERR170999	https://www.ebi.ac.uk/ena/data/view/	https://www.ebi.ac.uk/ena/data/view/ERR170999
20030	M10 240627	UK	Europe	London	2010	07/2010-06/2011	invasive (unspecified/other)	Neisseria meningitidis	B	B	B	ERR171000	B	P1.7,16	F3-3	ST-6083	cc32										ERR171000	https://www.ebi.ac.uk/ena/data/view/	https://www.ebi.ac.uk/ena/data/view/ERR171000
20031	M10 240631	UK	Europe	Eastern	2010	07/2010-06/2011	invasive (unspecified/other)	Neisseria meningitidis	C	C	C	ERR171001	C	P1.19-1,15-11	F1-7	ST-467	cc269										ERR171001	https://www.ebi.ac.uk/ena/data/view/	https://www.ebi.ac.uk/ena/data/view/ERR171001
20032	M10 240632	UK	Europe	South and West	2010	07/2010-06/2011	invasive (unspecified/other)	Neisseria meningitidis	Y	Y	Y	ERR171002	Y	P1.5-1,10-1	F4-1	ST-1655	cc23										ERR171002	https://www.ebi.ac.uk/ena/data/view/	https://www.ebi.ac.uk/ena/data/view/ERR171002
20033	M10 240633	UK	Europe	South East	2010	07/2010-06/2011	invasive (unspecified/other)	Neisseria meningitidis	Y	Y	Y	ERR171003	Y	P1.5-1,10-10	F4-1	ST-1655	cc23										ERR171003	https://www.ebi.ac.uk/ena/data/view/	https://www.ebi.ac.uk/ena/data/view/ERR171003
20034	M10 240634	UK	Europe	Northern Ireland	2010	07/2010-06/2011	invasive (unspecified/other)	Neisseria meningitidis	B	B	B	ERR171004	B	P1.7-2,4	F1-5	ST-42	cc41/44										ERR171004	https://www.ebi.ac.uk/ena/data/view/	https://www.ebi.ac.uk/ena/data/view/ERR171004
20035	M10 240636	UK	Europe	North West	2010	07/2010-06/2011	invasive (unspecified/other)	Neisseria meningitidis	B	B	B	ERR171005	B	P1.21-7,16	F5-36	ST-1157	cc1157										ERR171005	https://www.ebi.ac.uk/ena/data/view/	https://www.ebi.ac.uk/ena/data/view/ERR171005
20036	M10 240638	UK	Europe	North East	2010	07/2010-06/2011	invasive (unspecified/other)	Neisseria meningitidis	B	B	B	ERR171006	B	P1.22,9	F5-12	ST-275	cc269										ERR171006	https://www.ebi.ac.uk/ena/data/view/	https://www.ebi.ac.uk/ena/data/view/ERR171006
20037	M10 240639	UK	Europe	South East	2010	07/2010-06/2011	invasive (unspecified/other)	Neisseria meningitidis	B	B	B	ERR171007	B	P1.19,15	F5-5	ST-284											ERR171007	https://www.ebi.ac.uk/ena/data/view/	https://www.ebi.ac.uk/ena/data/view/ERR171007
20038	M10 240640	UK	Europe	East Midlands	2010	07/2010-06/2011	invasive (unspecified/other)	Neisseria meningitidis	B	B	B	ERR171008	B	P1.22,9	F3-3	ST-1831											ERR171008	https://www.ebi.ac.uk/ena/data/view/	https://www.ebi.ac.uk/ena/data/view/ERR171008
20039	M10 240641	UK	Europe	Eastern	2010	07/2010-06/2011	invasive (unspecified/other)	Neisseria meningitidis	W	W	W	ERR171009	W	P1.18-1,3	F4-1	ST-184	cc22										ERR171009	https://www.ebi.ac.uk/ena/data/view/	https://www.ebi.ac.uk/ena/data/view/ERR171009
20040	M10 240642	UK	Europe	South and West	2010	07/2010-06/2011	invasive (unspecified/other)	Neisseria meningitidis	B	B	B	ERR171010	B	P1.22,9	F5-12	ST-5335											ERR171010	https://www.ebi.ac.uk/ena/data/view/	https://www.ebi.ac.uk/ena/data/view/ERR171010
20041	M10 240643	UK	Europe	North East	2010	07/2010-06/2011	invasive (unspecified/other)	Neisseria meningitidis	Y	Y	Y	ERR171011	Y	P1.5-2,10-1	F4-1	ST-23	cc23										ERR171011	https://www.ebi.ac.uk/ena/data/view/	https://www.ebi.ac.uk/ena/data/view/ERR171011
20042	M10 240644	UK	Europe	London	2010	07/2010-06/2011	invasive (unspecified/other)	Neisseria meningitidis	Y	Y	Y	ERR171012	Y	P1.5-1,2-2	F5-1	ST-3651	cc22										ERR171012	https://www.ebi.ac.uk/ena/data/view/	https://www.ebi.ac.uk/ena/data/view/ERR171012
20043	M10 240645	UK	Europe	West Midlands	2010	07/2010-06/2011	invasive (unspecified/other)	Neisseria meningitidis	B	B	B	ERR171013	B	P1.19-1,15-11	F5-1	ST-283	cc269										ERR171013	https://www.ebi.ac.uk/ena/data/view/	https://www.ebi.ac.uk/ena/data/view/ERR171013
20044	M10 240649	UK	Europe	Yorks and Humber	2010	07/2010-06/2011	invasive (unspecified/other)	Neisseria meningitidis	B	B	B	ERR171014	B	P1.22,9	F5-12	ST-275	cc269										ERR171014	https://www.ebi.ac.uk/ena/data/view/	https://www.ebi.ac.uk/ena/data/view/ERR171014
20045	M10 240650	UK	Europe	Yorks and Humber	2010	07/2010-06/2011	invasive (unspecified/other)	Neisseria meningitidis	B	B	B	ERR171015	B	P1.22,9	F5-7	ST-2123											ERR171015	https://www.ebi.ac.uk/ena/data/view/	https://www.ebi.ac.uk/ena/data/view/ERR171015
20046	M10 240651	UK	Europe	North West	2010	07/2010-06/2011	invasive (unspecified/other)	Neisseria meningitidis	B	B	B	ERR171016	B	P1.17,4	F5-5	ST-9881	cc213										ERR171016	https://www.ebi.ac.uk/ena/data/view/	https://www.ebi.ac.uk/ena/data/view/ERR171016
20047	M10 240652	UK	Europe	North West	2010	07/2010-06/2011	invasive (unspecified/other)	Neisseria meningitidis	B	B	B	ERR171017	B	P1.22,9	F5-12	ST-275	cc269										ERR171017	https://www.ebi.ac.uk/ena/data/view/	https://www.ebi.ac.uk/ena/data/view/ERR171017
20048	M10 240657	UK	Europe	North West	2010	07/2010-06/2011	invasive (unspecified/other)	Neisseria meningitidis	B	B	B	ERR171018	B	P1.22-1,14	F4-1	ST-35	cc35										ERR171018	https://www.ebi.ac.uk/ena/data/view/	https://www.ebi.ac.uk/ena/data/view/ERR171018
20049	M10 240659	UK	Europe	Eastern	2010	07/2010-06/2011	invasive (unspecified/other)	Neisseria meningitidis	B	B	B	ERR171019	B	P1.7-1,1	F1-14	ST-41	cc41/44										ERR171019	https://www.ebi.ac.uk/ena/data/view/	https://www.ebi.ac.uk/ena/data/view/ERR171019
20050	M10 240661	UK	Europe	North West	2010	07/2010-06/2011	invasive (unspecified/other)	Neisseria meningitidis	B	B	B	ERR171020	B	P1.22,9	F5-12	ST-1161	cc269										ERR171020	https://www.ebi.ac.uk/ena/data/view/	https://www.ebi.ac.uk/ena/data/view/ERR171020
20051	M10 240662	UK	Europe	West Midlands	2010	07/2010-06/2011	invasive (unspecified/other)	Neisseria meningitidis	B	B	B	ERR171021	B	P1.22,14	F1-5	ST-9882	cc41/44										ERR171021	https://www.ebi.ac.uk/ena/data/view/	https://www.ebi.ac.uk/ena/data/view/ERR171021
20052	M10 240665	UK	Europe	Eastern	2010	07/2010-06/2011	invasive (unspecified/other)	Neisseria meningitidis	B	B	B	ERR171022	B	P1.22,14-14	F5-5	ST-213	cc213										ERR171022	https://www.ebi.ac.uk/ena/data/view/	https://www.ebi.ac.uk/ena/data/view/ERR171022
20053	M10 240666	UK	Europe	South and West	2010	07/2010-06/2011	invasive (unspecified/other)	Neisseria meningitidis	W/Y	W/Y	W/Y	ERR171023	W/Y	P1.21,16	F3-7	ST-1466	cc174										ERR171023	https://www.ebi.ac.uk/ena/data/view/	https://www.ebi.ac.uk/ena/data/view/ERR171023
20054	M10 240668	UK	Europe	West Midlands	2010	07/2010-06/2011	invasive (unspecified/other)	Neisseria meningitidis	X		X	ERR171024	X	P1.22,9	F1-7	ST-9839											ERR171024	https://www.ebi.ac.uk/ena/data/view/	https://www.ebi.ac.uk/ena/data/view/ERR171024
20055	M10 240669	UK	Europe	North West	2010	07/2010-06/2011	invasive (unspecified/other)	Neisseria meningitidis	B	B	B	ERR171025	B	P1.7-2,4	F1-5	ST-1992	cc41/44										ERR171025	https://www.ebi.ac.uk/ena/data/view/	https://www.ebi.ac.uk/ena/data/view/ERR171025
20056	M10 240670	UK	Europe	East Midlands	2010	07/2010-06/2011	invasive (unspecified/other)	Neisseria meningitidis	B	B	B	ERR171026	B	P1.19-1,15-11	F3-7	ST-269	cc269										ERR171026	https://www.ebi.ac.uk/ena/data/view/	https://www.ebi.ac.uk/ena/data/view/ERR171026
20057	M10 240671	UK	Europe	North East	2010	07/2010-06/2011	invasive (unspecified/other)	Neisseria meningitidis	W	W	W	ERR171027	W	P1.5,2	F1-1	ST-11	cc11										ERR171027	https://www.ebi.ac.uk/ena/data/view/	https://www.ebi.ac.uk/ena/data/view/ERR171027
20058	M10 240674	UK	Europe	North West	2010	07/2010-06/2011	invasive (unspecified/other)	Neisseria meningitidis	B	B	B	ERR171028	B	P1.7-2,4	F1-5	ST-41	cc41/44										ERR171028	https://www.ebi.ac.uk/ena/data/view/	https://www.ebi.ac.uk/ena/data/view/ERR171028
20059	M10 240675	UK	Europe	Yorks and Humber	2010	07/2010-06/2011	invasive (unspecified/other)	Neisseria meningitidis	Y	Y	Y	ERR171029	Y	P1.5-8,10-4	F5-7	ST-168	cc167										ERR171029	https://www.ebi.ac.uk/ena/data/view/	https://www.ebi.ac.uk/ena/data/view/ERR171029
20060	M10 240676	UK	Europe	South and West	2010	07/2010-06/2011	invasive (unspecified/other)	Neisseria meningitidis	B	B	B	ERR171030	B	P1.5-1,2-2	F3-6	ST-9828											ERR171030	https://www.ebi.ac.uk/ena/data/view/	https://www.ebi.ac.uk/ena/data/view/ERR171030
20061	M10 240677	UK	Europe	Eastern	2010	07/2010-06/2011	invasive (unspecified/other)	Neisseria meningitidis	B	B	B	ERR171031	B	P1.7-2,13-1	F1-7	ST-1575											ERR171031	https://www.ebi.ac.uk/ena/data/view/	https://www.ebi.ac.uk/ena/data/view/ERR171031
20062	M10 240678	UK	Europe	North East	2010	07/2010-06/2011	invasive (unspecified/other)	Neisseria meningitidis	B	B	B	ERR171032	B	P1.7-2,4	F1-15	ST-340	cc41/44										ERR171032	https://www.ebi.ac.uk/ena/data/view/	https://www.ebi.ac.uk/ena/data/view/ERR171032
20063	M10 240681	UK	Europe	South and West	2010	07/2010-06/2011	invasive (unspecified/other)	Neisseria meningitidis	B	B	B	ERR171033	B	P1.7-2,13-2	F1-5	ST-9883	cc41/44										ERR171033	https://www.ebi.ac.uk/ena/data/view/	https://www.ebi.ac.uk/ena/data/view/ERR171033
20064	M10 240682	UK	Europe	Northern Ireland	2010	07/2010-06/2011	invasive (unspecified/other)	Neisseria meningitidis	B	B	B	ERR171034	B	P1.19-1,15-11	F5-1	ST-269	cc269										ERR171034	https://www.ebi.ac.uk/ena/data/view/	https://www.ebi.ac.uk/ena/data/view/ERR171034
20065	M10 240683	UK	Europe	Wales	2010	07/2010-06/2011	invasive (unspecified/other)	Neisseria meningitidis	B	B	B	ERR171035	B	P1.22,9	F5-5	ST-18	cc18										ERR171035	https://www.ebi.ac.uk/ena/data/view/	https://www.ebi.ac.uk/ena/data/view/ERR171035
20066	M10 240684	UK	Europe	South East	2010	07/2010-06/2011	invasive (unspecified/other)	Neisseria meningitidis	B	B	B	ERR171036	B	P1.5-1,10-8	F5-13	ST-11	cc11										ERR171036	https://www.ebi.ac.uk/ena/data/view/	https://www.ebi.ac.uk/ena/data/view/ERR171036
20067	M10 240685	UK	Europe	East Midlands	2010	07/2010-06/2011	invasive (unspecified/other)	Neisseria meningitidis	Y	Y	Y	ERR171037	Y	P1.5-1,10-1	F4-1	ST-1655	cc23										ERR171037	https://www.ebi.ac.uk/ena/data/view/	https://www.ebi.ac.uk/ena/data/view/ERR171037
20068	M10 240687	UK	Europe	Yorks and Humber	2010	07/2010-06/2011	invasive (unspecified/other)	Neisseria meningitidis	B	B	B	ERR171038	B	P1.21,16	F1-7	ST-60	cc60										ERR171038	https://www.ebi.ac.uk/ena/data/view/	https://www.ebi.ac.uk/ena/data/view/ERR171038
20069	M10 240689	UK	Europe	London	2010	07/2010-06/2011	invasive (unspecified/other)	Neisseria meningitidis	B	B	B	ERR171039	B	P1.7-2,4	F1-5	ST-154	cc41/44										ERR171039	https://www.ebi.ac.uk/ena/data/view/	https://www.ebi.ac.uk/ena/data/view/ERR171039
20070	M10 240690	UK	Europe	Wales	2010	07/2010-06/2011	invasive (unspecified/other)	Neisseria meningitidis	B	B	B	ERR171040	B	P1.7-2,4	F1-5	ST-1090	cc41/44										ERR171040	https://www.ebi.ac.uk/ena/data/view/	https://www.ebi.ac.uk/ena/data/view/ERR171040
20071	M10 240693	UK	Europe	South and West	2010	07/2010-06/2011	invasive (unspecified/other)	Neisseria meningitidis	B	B	B	ERR171041	B	P1.5,2	F1-7	ST-1430	cc60										ERR171041	https://www.ebi.ac.uk/ena/data/view/	https://www.ebi.ac.uk/ena/data/view/ERR171041
20072	M10 240694	UK	Europe	Eastern	2010	07/2010-06/2011	invasive (unspecified/other)	Neisseria meningitidis	Y	Y	Y	ERR171042	Y	P1.21,16	F3-7	ST-1466	cc174										ERR171042	https://www.ebi.ac.uk/ena/data/view/	https://www.ebi.ac.uk/ena/data/view/ERR171042
20073	M10 240698	UK	Europe	Eastern	2010	07/2010-06/2011	invasive (unspecified/other)	Neisseria meningitidis	B	B	B	ERR171043	B	P1.5-1,10-1	F3-1	ST-282	cc282										ERR171043	https://www.ebi.ac.uk/ena/data/view/	https://www.ebi.ac.uk/ena/data/view/ERR171043
20074	M10 240700	UK	Europe	Yorks and Humber	2010	07/2010-06/2011	invasive (unspecified/other)	Neisseria meningitidis	Y	Y	Y	ERR171044	Y	P1.5-1,10-4	F4-1	ST-6463	cc23										ERR171044	https://www.ebi.ac.uk/ena/data/view/	https://www.ebi.ac.uk/ena/data/view/ERR171044
20075	M10 240701	UK	Europe	London	2010	07/2010-06/2011	invasive (unspecified/other)	Neisseria meningitidis	B	B	B	ERR171045	B	P1.7-2,14	F5-5	ST-213	cc213										ERR171045	https://www.ebi.ac.uk/ena/data/view/	https://www.ebi.ac.uk/ena/data/view/ERR171045
20076	M10 240702	UK	Europe	West Midlands	2010	07/2010-06/2011	invasive (unspecified/other)	Neisseria meningitidis	B	B	B	ERR171046	B	P1.7-2,4	F1-5	ST-154	cc41/44										ERR171046	https://www.ebi.ac.uk/ena/data/view/	https://www.ebi.ac.uk/ena/data/view/ERR171046
20077	M10 240703	UK	Europe	North East	2010	07/2010-06/2011	invasive (unspecified/other)	Neisseria meningitidis	B	B	B	ERR171047	B	P1.22,14	F5-5	ST-9884	cc213										ERR171047	https://www.ebi.ac.uk/ena/data/view/	https://www.ebi.ac.uk/ena/data/view/ERR171047
20078	M10 240704	UK	Europe	London	2010	07/2010-06/2011	invasive (unspecified/other)	Neisseria meningitidis	B	B	B	ERR171048	B	P1.19-1,15-11	F5-1	ST-269	cc269										ERR171048	https://www.ebi.ac.uk/ena/data/view/	https://www.ebi.ac.uk/ena/data/view/ERR171048
20079	M10 240705	UK	Europe	London	2010	07/2010-06/2011	invasive (unspecified/other)	Neisseria meningitidis	C	C	C	ERR171049	C	P1.5-1,2-2	F3-9	ST-5133	cc103										ERR171049	https://www.ebi.ac.uk/ena/data/view/	https://www.ebi.ac.uk/ena/data/view/ERR171049
20080	M10 240707	UK	Europe	North West	2010	07/2010-06/2011	invasive (unspecified/other)	Neisseria meningitidis	B	B	B	ERR171050	B	P1.7-2,4	F1-5	ST-1194	cc41/44										ERR171050	https://www.ebi.ac.uk/ena/data/view/	https://www.ebi.ac.uk/ena/data/view/ERR171050
20081	M10 240708	UK	Europe	London	2010	07/2010-06/2011	invasive (unspecified/other)	Neisseria meningitidis	B	B	B	ERR171051	B	P1.7-2,4	F5-1	ST-1195	cc269										ERR171051	https://www.ebi.ac.uk/ena/data/view/	https://www.ebi.ac.uk/ena/data/view/ERR171051
20082	M10 240709	UK	Europe	North West	2010	07/2010-06/2011	invasive (unspecified/other)	Neisseria meningitidis	B	B	B	ERR171052	B	P1.19,13-1	F5-1	ST-479	cc269										ERR171052	https://www.ebi.ac.uk/ena/data/view/	https://www.ebi.ac.uk/ena/data/view/ERR171052
20083	M10 240711	UK	Europe	West Midlands	2010	07/2010-06/2011	invasive (unspecified/other)	Neisseria meningitidis	B	B	B	ERR171053	B	P1.22,9	F5-12	ST-275	cc269										ERR171053	https://www.ebi.ac.uk/ena/data/view/	https://www.ebi.ac.uk/ena/data/view/ERR171053
20084	M10 240712	UK	Europe	North East	2010	07/2010-06/2011	invasive (unspecified/other)	Neisseria meningitidis	B	B	B	ERR171054	B	P1.22,14	F5-5	ST-213	cc213										ERR171054	https://www.ebi.ac.uk/ena/data/view/	https://www.ebi.ac.uk/ena/data/view/ERR171054
20085	M10 240713	UK	Europe	West Midlands	2010	07/2010-06/2011	invasive (unspecified/other)	Neisseria meningitidis	B	B	B	ERR171055	B	P1.22,9	F5-12	ST-9829	cc269										ERR171055	https://www.ebi.ac.uk/ena/data/view/	https://www.ebi.ac.uk/ena/data/view/ERR171055
20086	M10 240716	UK	Europe	West Midlands	2010	07/2010-06/2011	invasive (unspecified/other)	Neisseria meningitidis	B	B	B	ERR171056	B	P1.19-2,13-1	F3-9	ST-461	cc461										ERR171056	https://www.ebi.ac.uk/ena/data/view/	https://www.ebi.ac.uk/ena/data/view/ERR171056
20087	M10 240717	UK	Europe	Yorks and Humber	2010	07/2010-06/2011	invasive (unspecified/other)	Neisseria meningitidis	B	B	B	ERR171057	B	P1.22,14	F5-5	ST-9830	cc213										ERR171057	https://www.ebi.ac.uk/ena/data/view/	https://www.ebi.ac.uk/ena/data/view/ERR171057
20088	M10 240718	UK	Europe	Yorks and Humber	2010	07/2010-06/2011	invasive (unspecified/other)	Neisseria meningitidis	B	B	B	ERR171058	B	P1.5,2	F1-7	ST-9885	cc60										ERR171058	https://www.ebi.ac.uk/ena/data/view/	https://www.ebi.ac.uk/ena/data/view/ERR171058
20089	M10 240719	UK	Europe	London	2010	07/2010-06/2011	invasive (unspecified/other)	Neisseria meningitidis	B	B	B	ERR171059	B	P1.19,15	F4-28	ST-34	cc32										ERR171059	https://www.ebi.ac.uk/ena/data/view/	https://www.ebi.ac.uk/ena/data/view/ERR171059
20090	M10 240720	UK	Europe	London	2010	07/2010-06/2011	invasive (unspecified/other)	Neisseria meningitidis	B	B	B	ERR171060	B	P1.17,13-1	F5-97	ST-479	cc269										ERR171060	https://www.ebi.ac.uk/ena/data/view/	https://www.ebi.ac.uk/ena/data/view/ERR171060
20091	M10 240721	UK	Europe	South East	2010	07/2010-06/2011	invasive (unspecified/other)	Neisseria meningitidis	B	B	B	ERR171061	B	P1.5-1,2-2	F5-2	ST-318	cc41/44										ERR171061	https://www.ebi.ac.uk/ena/data/view/	https://www.ebi.ac.uk/ena/data/view/ERR171061
20092	M10 240722	UK	Europe	South East	2010	07/2010-06/2011	invasive (unspecified/other)	Neisseria meningitidis	B	B	B	ERR171062	B	P1.7-2,4	F1-5	ST-41	cc41/44										ERR171062	https://www.ebi.ac.uk/ena/data/view/	https://www.ebi.ac.uk/ena/data/view/ERR171062
20093	M10 240723	UK	Europe	Wales	2010	07/2010-06/2011	invasive (unspecified/other)	Neisseria meningitidis	B	B	B	ERR171063	B	P1.7-2,4	F1-5	ST-41	cc41/44										ERR171063	https://www.ebi.ac.uk/ena/data/view/	https://www.ebi.ac.uk/ena/data/view/ERR171063
20094	M10 240724	UK	Europe	North West	2010	07/2010-06/2011	invasive (unspecified/other)	Neisseria meningitidis	B	B	B	ERR171064	B	P1.18-1,3	F1-5	ST-1194	cc41/44										ERR171064	https://www.ebi.ac.uk/ena/data/view/	https://www.ebi.ac.uk/ena/data/view/ERR171064
20095	M10 240728	UK	Europe	North West	2010	07/2010-06/2011	invasive (unspecified/other)	Neisseria meningitidis	B	B	B	ERR171065	B	P1.18-1,3	F5-1	ST-9840	cc269										ERR171065	https://www.ebi.ac.uk/ena/data/view/	https://www.ebi.ac.uk/ena/data/view/ERR171065
20096	M10 240729	UK	Europe	Yorks and Humber	2010	07/2010-06/2011	invasive (unspecified/other)	Neisseria meningitidis	B	B	B	ERR171066	B	P1.19-1,15-11	F5-1	ST-1049	cc269										ERR171066	https://www.ebi.ac.uk/ena/data/view/	https://www.ebi.ac.uk/ena/data/view/ERR171066
20097	M10 240730	UK	Europe	Yorks and Humber	2010	07/2010-06/2011	invasive (unspecified/other)	Neisseria meningitidis	B	B	B	ERR171067	B	P1.7-2,4	F1-5	ST-9886	cc41/44										ERR171067	https://www.ebi.ac.uk/ena/data/view/	https://www.ebi.ac.uk/ena/data/view/ERR171067
20098	M10 240731	UK	Europe	North West	2010	07/2010-06/2011	invasive (unspecified/other)	Neisseria meningitidis	B	B	B	ERR171068	B	P1.22,9	F5-12	ST-9887											ERR171068	https://www.ebi.ac.uk/ena/data/view/	https://www.ebi.ac.uk/ena/data/view/ERR171068
20099	M10 240732	UK	Europe	North West	2010	07/2010-06/2011	invasive (unspecified/other)	Neisseria meningitidis	Y	Y	Y	ERR171069	Y	P1.5-1,2-2	F5-8	ST-23	cc23										ERR171069	https://www.ebi.ac.uk/ena/data/view/	https://www.ebi.ac.uk/ena/data/view/ERR171069
20100	M10 240733	UK	Europe	South and West	2010	07/2010-06/2011	invasive (unspecified/other)	Neisseria meningitidis	B	B	B	ERR171070	B	P1.22,9	F5-12	ST-3934											ERR171070	https://www.ebi.ac.uk/ena/data/view/	https://www.ebi.ac.uk/ena/data/view/ERR171070
20101	M10 240737	UK	Europe	Eastern	2010	07/2010-06/2011	invasive (unspecified/other)	Neisseria meningitidis	W	W	W	ERR171071	W	P1.18-1,3	F4-1	ST-1281	cc22										ERR171071	https://www.ebi.ac.uk/ena/data/view/	https://www.ebi.ac.uk/ena/data/view/ERR171071
20102	M10 240742	UK	Europe	West Midlands	2010	07/2010-06/2011	invasive (unspecified/other)	Neisseria meningitidis	B	B	B	ERR171072	B	P1.22,14	F4-1	ST-8955	cc213										ERR171072	https://www.ebi.ac.uk/ena/data/view/	https://www.ebi.ac.uk/ena/data/view/ERR171072
20103	M10 240743	UK	Europe	Eastern	2010	07/2010-06/2011	invasive (unspecified/other)	Neisseria meningitidis	B	B	B	ERR171073	B	P1.19-1,15-11	F5-1	ST-269	cc269										ERR171073	https://www.ebi.ac.uk/ena/data/view/	https://www.ebi.ac.uk/ena/data/view/ERR171073
20104	M10 240745	UK	Europe	West Midlands	2010	07/2010-06/2011	invasive (unspecified/other)	Neisseria meningitidis	Y	Y	Y	ERR171074	Y	P1.5-1,10-4	F4-1	ST-1655	cc23										ERR171074	https://www.ebi.ac.uk/ena/data/view/	https://www.ebi.ac.uk/ena/data/view/ERR171074
20105	M10 240746	UK	Europe	West Midlands	2010	07/2010-06/2011	invasive (unspecified/other)	Neisseria meningitidis	B	B	B	ERR171075	B	P1.22,14	F1-5	ST-9841	cc41/44										ERR171075	https://www.ebi.ac.uk/ena/data/view/	https://www.ebi.ac.uk/ena/data/view/ERR171075
20106	M10 240747	UK	Europe	South and West	2010	07/2010-06/2011	invasive (unspecified/other)	Neisseria meningitidis	B	B	B	ERR176025	B	P1.17-1,23	F3-9	ST-1097	cc41/44										ERR176025	https://www.ebi.ac.uk/ena/data/view/	https://www.ebi.ac.uk/ena/data/view/ERR176025
20107	M10 240748	UK	Europe	South East	2010	07/2010-06/2011	invasive (unspecified/other)	Neisseria meningitidis	B	B	B	ERR176026	B	P1.12-1,16	F1-5	ST-485	cc41/44										ERR176026	https://www.ebi.ac.uk/ena/data/view/	https://www.ebi.ac.uk/ena/data/view/ERR176026
20108	M10 240749	UK	Europe	South East	2010	07/2010-06/2011	invasive (unspecified/other)	Neisseria meningitidis	B	B	B	ERR171076	B	P1.12-1,16	F1-5	ST-485	cc41/44										ERR171076	https://www.ebi.ac.uk/ena/data/view/	https://www.ebi.ac.uk/ena/data/view/ERR171076
20109	M10 240750	UK	Europe	West Midlands	2010	07/2010-06/2011	invasive (unspecified/other)	Neisseria meningitidis	B	B	B	ERR171077	B	P1.7-2,4	F1-5	ST-8203	cc41/44										ERR171077	https://www.ebi.ac.uk/ena/data/view/	https://www.ebi.ac.uk/ena/data/view/ERR171077
20110	M10 240751	UK	Europe	North West	2010	07/2010-06/2011	invasive (unspecified/other)	Neisseria meningitidis	B	B	B	ERR171078	B	P1.22,14	F5-5	ST-213	cc213										ERR171078	https://www.ebi.ac.uk/ena/data/view/	https://www.ebi.ac.uk/ena/data/view/ERR171078
20111	M10 240752	UK	Europe	South East	2010	07/2010-06/2011	invasive (unspecified/other)	Neisseria meningitidis	B	B	B	ERR171079	B	P1.22,9	F5-12	ST-1161	cc269										ERR171079	https://www.ebi.ac.uk/ena/data/view/	https://www.ebi.ac.uk/ena/data/view/ERR171079
20112	M10 240753	UK	Europe	South East	2010	07/2010-06/2011	invasive (unspecified/other)	Neisseria meningitidis	B	B	B	ERR171080	B	P1.22,14-6	F5-1	ST-34	cc32										ERR171080	https://www.ebi.ac.uk/ena/data/view/	https://www.ebi.ac.uk/ena/data/view/ERR171080
20113	M10 240754	UK	Europe	North West	2010	07/2010-06/2011	invasive (unspecified/other)	Neisseria meningitidis	B	B	B	ERR171081	B	P1.7-2,4	F1-5	ST-46	cc41/44										ERR171081	https://www.ebi.ac.uk/ena/data/view/	https://www.ebi.ac.uk/ena/data/view/ERR171081
20114	M10 240756	UK	Europe	East Midlands	2010	07/2010-06/2011	invasive (unspecified/other)	Neisseria meningitidis	W	W	W	ERR171082	W	P1.18-1,3	F4-1	ST-2114	cc22										ERR171082	https://www.ebi.ac.uk/ena/data/view/	https://www.ebi.ac.uk/ena/data/view/ERR171082
20115	M10 240759	UK	Europe	North West	2010	07/2010-06/2011	invasive (unspecified/other)	Neisseria meningitidis	Y	Y	Y	ERR171083	Y	P1.21,16	F3-7	ST-1466	cc174										ERR171083	https://www.ebi.ac.uk/ena/data/view/	https://www.ebi.ac.uk/ena/data/view/ERR171083
20116	M10 240761	UK	Europe	Yorks and Humber	2010	07/2010-06/2011	invasive (unspecified/other)	Neisseria meningitidis	B	B	B	ERR171084	B	P1.7-2,4	F3-4	ST-1938	cc41/44										ERR171084	https://www.ebi.ac.uk/ena/data/view/	https://www.ebi.ac.uk/ena/data/view/ERR171084
20117	M10 240762	UK	Europe	Eastern	2010	07/2010-06/2011	invasive (unspecified/other)	Neisseria meningitidis	B	B	B	ERR171085	B	P1.7-2,4	F1-5	ST-41	cc41/44										ERR171085	https://www.ebi.ac.uk/ena/data/view/	https://www.ebi.ac.uk/ena/data/view/ERR171085
20118	M10 240763	UK	Europe	Yorks and Humber	2010	07/2010-06/2011	invasive (unspecified/other)	Neisseria meningitidis	B	B	B	ERR171086	B	P1.21,16	F4-1	ST-4051											ERR171086	https://www.ebi.ac.uk/ena/data/view/	https://www.ebi.ac.uk/ena/data/view/ERR171086
20119	M10 240766	UK	Europe	South East	2010	07/2010-06/2011	invasive (unspecified/other)	Neisseria meningitidis	B	B	B	ERR171087	B	P1.21,16	F5-1	ST-479	cc269										ERR171087	https://www.ebi.ac.uk/ena/data/view/	https://www.ebi.ac.uk/ena/data/view/ERR171087
20120	M10 240767	UK	Europe	Wales	2010	07/2010-06/2011	invasive (unspecified/other)	Neisseria meningitidis	B	B	B	ERR171088	B	P1.5-2,10	F5-1	ST-34	cc32										ERR171088	https://www.ebi.ac.uk/ena/data/view/	https://www.ebi.ac.uk/ena/data/view/ERR171088
20121	M10 240768	UK	Europe	South and West	2010	07/2010-06/2011	invasive (unspecified/other)	Neisseria meningitidis	B	B	B	ERR171089	B	P1.19,15-21	F5-1	ST-2873	cc269										ERR171089	https://www.ebi.ac.uk/ena/data/view/	https://www.ebi.ac.uk/ena/data/view/ERR171089
20122	M10 240770	UK	Europe	West Midlands	2010	07/2010-06/2011	invasive (unspecified/other)	Neisseria meningitidis	B	B	B	ERR171090	B	P1.22,9	F5-1	ST-1195	cc269										ERR171090	https://www.ebi.ac.uk/ena/data/view/	https://www.ebi.ac.uk/ena/data/view/ERR171090
20123	M10 240771	UK	Europe	North East	2010	07/2010-06/2011	invasive (unspecified/other)	Neisseria meningitidis	B	B	B	ERR171091	B	P1.5-1,10-1	F3-1	ST-8068	cc282										ERR171091	https://www.ebi.ac.uk/ena/data/view/	https://www.ebi.ac.uk/ena/data/view/ERR171091
20124	M10 240772	UK	Europe	North West	2010	07/2010-06/2011	invasive (unspecified/other)	Neisseria meningitidis	B	B	B	ERR171092	B	P1.22,9	F5-12	ST-1161	cc269										ERR171092	https://www.ebi.ac.uk/ena/data/view/	https://www.ebi.ac.uk/ena/data/view/ERR171092
20125	M10 240773	UK	Europe	West Midlands	2010	07/2010-06/2011	invasive (unspecified/other)	Neisseria meningitidis	B	B	B	ERR171093	B	P1.22,14	F1-5	ST-9841	cc41/44										ERR171093	https://www.ebi.ac.uk/ena/data/view/	https://www.ebi.ac.uk/ena/data/view/ERR171093
20126	M10 240774	UK	Europe	Wales	2010	07/2010-06/2011	invasive (unspecified/other)	Neisseria meningitidis	B	B	B	ERR171094	B	P1.22,9	F5-12	ST-1161	cc269										ERR171094	https://www.ebi.ac.uk/ena/data/view/	https://www.ebi.ac.uk/ena/data/view/ERR171094
20127	M10 240775	UK	Europe	West Midlands	2010	07/2010-06/2011	invasive (unspecified/other)	Neisseria meningitidis	B	B	B	ERR171095	B	P1.12-1,9	F1-5	ST-41	cc41/44										ERR171095	https://www.ebi.ac.uk/ena/data/view/	https://www.ebi.ac.uk/ena/data/view/ERR171095
20128	M10 240776	UK	Europe	West Midlands	2010	07/2010-06/2011	invasive (unspecified/other)	Neisseria meningitidis	Y	Y	Y	ERR171096	Y	P1.5-1,10-4	F4-1	ST-1655	cc23										ERR171096	https://www.ebi.ac.uk/ena/data/view/	https://www.ebi.ac.uk/ena/data/view/ERR171096
20129	M10 240777	UK	Europe	Eastern	2010	07/2010-06/2011	invasive (unspecified/other)	Neisseria meningitidis	Y	Y	Y	ERR171097	Y	P1.5-1,2-2	F5-8	ST-23	cc23										ERR171097	https://www.ebi.ac.uk/ena/data/view/	https://www.ebi.ac.uk/ena/data/view/ERR171097
20130	M10 240778	UK	Europe	Wales	2010	07/2010-06/2011	invasive (unspecified/other)	Neisseria meningitidis	B	B	B	ERR171098	B	P1.22,14	F5-5	ST-9187	cc213										ERR171098	https://www.ebi.ac.uk/ena/data/view/	https://www.ebi.ac.uk/ena/data/view/ERR171098
20131	M10 240779	UK	Europe	London	2010	07/2010-06/2011	invasive (unspecified/other)	Neisseria meningitidis	B	B	B	ERR171099	B	P1.19-1,15-11	F3-7	ST-269	cc269										ERR171099	https://www.ebi.ac.uk/ena/data/view/	https://www.ebi.ac.uk/ena/data/view/ERR171099
20132	M10 240781	UK	Europe	East Midlands	2010	07/2010-06/2011	invasive (unspecified/other)	Neisseria meningitidis	Y	Y	Y	ERR171100	Y	P1.5-1,2-2	F5-1	ST-3651	cc22										ERR171100	https://www.ebi.ac.uk/ena/data/view/	https://www.ebi.ac.uk/ena/data/view/ERR171100
20133	M10 240783	UK	Europe	West Midlands	2010	07/2010-06/2011	invasive (unspecified/other)	Neisseria meningitidis	B	B	B	ERR176027	B	P1.22,9	F5-12	ST-1161	cc269										ERR176027	https://www.ebi.ac.uk/ena/data/view/	https://www.ebi.ac.uk/ena/data/view/ERR176027
20134	M10 240785	UK	Europe	East Midlands	2010	07/2010-06/2011	invasive (unspecified/other)	Neisseria meningitidis	B	B	B	ERR171101	B	P1.7-2,4	F1-5	ST-3447	cc41/44										ERR171101	https://www.ebi.ac.uk/ena/data/view/	https://www.ebi.ac.uk/ena/data/view/ERR171101
20135	M10 240786	UK	Europe	South and West	2010	07/2010-06/2011	invasive (unspecified/other)	Neisseria meningitidis	Y	Y	Y	ERR171102	Y	P1.5-1,10-1	F4-1	ST-9831	cc23										ERR171102	https://www.ebi.ac.uk/ena/data/view/	https://www.ebi.ac.uk/ena/data/view/ERR171102
20136	M10 240787	UK	Europe	West Midlands	2010	07/2010-06/2011	invasive (unspecified/other)	Neisseria meningitidis	Y	Y	Y	ERR171103	Y	P1.5-1,10-10	F4-1	ST-1655	cc23										ERR171103	https://www.ebi.ac.uk/ena/data/view/	https://www.ebi.ac.uk/ena/data/view/ERR171103
20137	M10 240788	UK	Europe	Wales	2010	07/2010-06/2011	invasive (unspecified/other)	Neisseria meningitidis	B	B	B	ERR171104	B	P1.7-2,4	F1-5	ST-5981	cc41/44										ERR171104	https://www.ebi.ac.uk/ena/data/view/	https://www.ebi.ac.uk/ena/data/view/ERR171104
20138	M10 240789	UK	Europe	Wales	2010	07/2010-06/2011	invasive (unspecified/other)	Neisseria meningitidis	B	B	B	ERR171105	B	P1.19-1,30	F5-1	ST-283	cc269										ERR171105	https://www.ebi.ac.uk/ena/data/view/	https://www.ebi.ac.uk/ena/data/view/ERR171105
20139	M10 240790	UK	Europe	South East	2010	07/2010-06/2011	invasive (unspecified/other)	Neisseria meningitidis	B	B	B	ERR171106	B	P1.7,16	F3-3	ST-259	cc32										ERR171106	https://www.ebi.ac.uk/ena/data/view/	https://www.ebi.ac.uk/ena/data/view/ERR171106
20140	M10 240793	UK	Europe	East Midlands	2010	07/2010-06/2011	invasive (unspecified/other)	Neisseria meningitidis	B	B	B	ERR171107	B	P1.7-2,13-2	F4-1	ST-6782	cc41/44										ERR171107	https://www.ebi.ac.uk/ena/data/view/	https://www.ebi.ac.uk/ena/data/view/ERR171107
20141	M10 240794	UK	Europe	Yorks and Humber	2010	07/2010-06/2011	invasive (unspecified/other)	Neisseria meningitidis	B	B	B	ERR171108	B	P1.7-2,16	F3-3	ST-32	cc32										ERR171108	https://www.ebi.ac.uk/ena/data/view/	https://www.ebi.ac.uk/ena/data/view/ERR171108
20142	M10 240796	UK	Europe	North West	2010	07/2010-06/2011	invasive (unspecified/other)	Neisseria meningitidis	B	B	B	ERR171109	B	P1.19,15	F3-7	ST-136	cc41/44										ERR171109	https://www.ebi.ac.uk/ena/data/view/	https://www.ebi.ac.uk/ena/data/view/ERR171109
20143	M10 240798	UK	Europe	North East	2010	07/2010-06/2011	invasive (unspecified/other)	Neisseria meningitidis	Y	Y	Y	ERR171110	Y	P1.5-1,10-1	F4-1	ST-1655	cc23										ERR171110	https://www.ebi.ac.uk/ena/data/view/	https://www.ebi.ac.uk/ena/data/view/ERR171110
20144	M10 240799	UK	Europe	London	2010	07/2010-06/2011	invasive (unspecified/other)	Neisseria meningitidis	B	B	B	ERR171111	B	P1.22,14	F5-5	ST-213	cc213										ERR171111	https://www.ebi.ac.uk/ena/data/view/	https://www.ebi.ac.uk/ena/data/view/ERR171111
20145	M10 240803	UK	Europe	North West	2010	07/2010-06/2011	invasive (unspecified/other)	Neisseria meningitidis	B	B	B	ERR171112	B	P1.7-2,4	F1-5	ST-1194	cc41/44										ERR171112	https://www.ebi.ac.uk/ena/data/view/	https://www.ebi.ac.uk/ena/data/view/ERR171112
20146	M10 240804	UK	Europe	West Midlands	2010	07/2010-06/2011	invasive (unspecified/other)	Neisseria meningitidis	Y	Y	Y	ERR171113	Y	P1.5-1,10-1	F4-1	ST-1655	cc23										ERR171113	https://www.ebi.ac.uk/ena/data/view/	https://www.ebi.ac.uk/ena/data/view/ERR171113
20147	M10 240805	UK	Europe	Yorks and Humber	2010	07/2010-06/2011	invasive (unspecified/other)	Neisseria meningitidis	B	B	B	ERR171114	B	P1.22,9	F5-12	ST-4713											ERR171114	https://www.ebi.ac.uk/ena/data/view/	https://www.ebi.ac.uk/ena/data/view/ERR171114
20148	M10 240807	UK	Europe	West Midlands	2010	07/2010-06/2011	invasive (unspecified/other)	Neisseria meningitidis	B	B	B	ERR171115	B	P1.12-1,9	F1-5	ST-41	cc41/44										ERR171115	https://www.ebi.ac.uk/ena/data/view/	https://www.ebi.ac.uk/ena/data/view/ERR171115
20149	M10 240808	UK	Europe	East Midlands	2010	07/2010-06/2011	invasive (unspecified/other)	Neisseria meningitidis	B	B	B	ERR171116	B	P1.7-2,30	F5-1	ST-1092	cc269										ERR171116	https://www.ebi.ac.uk/ena/data/view/	https://www.ebi.ac.uk/ena/data/view/ERR171116
20150	M10 240809	UK	Europe	South and West	2010	07/2010-06/2011	invasive (unspecified/other)	Neisseria meningitidis	B	B	B	ERR171117	B	P1.7-2,4	F1-5	ST-41	cc41/44										ERR171117	https://www.ebi.ac.uk/ena/data/view/	https://www.ebi.ac.uk/ena/data/view/ERR171117
20151	M10 240810	UK	Europe	South and West	2010	07/2010-06/2011	invasive (unspecified/other)	Neisseria meningitidis	B	B	B	ERR171118	B	P1.7-2,4	F5-9	ST-162	cc162										ERR171118	https://www.ebi.ac.uk/ena/data/view/	https://www.ebi.ac.uk/ena/data/view/ERR171118
20152	M10 240811	UK	Europe	West Midlands	2010	07/2010-06/2011	invasive (unspecified/other)	Neisseria meningitidis	B	B	B	ERR171119	B	P1.7-1,1	F5-36	ST-9888	cc1157										ERR171119	https://www.ebi.ac.uk/ena/data/view/	https://www.ebi.ac.uk/ena/data/view/ERR171119
20153	M10 240814	UK	Europe	Wales	2010	07/2010-06/2011	invasive (unspecified/other)	Neisseria meningitidis	B	B	B	ERR171120	B	P1.22,9	F5-12	ST-1161	cc269										ERR171120	https://www.ebi.ac.uk/ena/data/view/	https://www.ebi.ac.uk/ena/data/view/ERR171120
20154	M10 240817	UK	Europe	South and West	2010	07/2010-06/2011	invasive (unspecified/other)	Neisseria meningitidis	W	W	W	ERR171121	W	P1.5,2	F1-1	ST-11	cc11										ERR171121	https://www.ebi.ac.uk/ena/data/view/	https://www.ebi.ac.uk/ena/data/view/ERR171121
20155	M10 240818	UK	Europe	Eastern	2010	07/2010-06/2011	invasive (unspecified/other)	Neisseria meningitidis	C	C	C	ERR170738	C	P1.5-1,10-8	F3-6	ST-11	cc11										ERR170738	https://www.ebi.ac.uk/ena/data/view/	https://www.ebi.ac.uk/ena/data/view/ERR170738
20156	M10 240819	UK	Europe	Yorks and Humber	2010	07/2010-06/2011	invasive (unspecified/other)	Neisseria meningitidis	B	B	B	ERR170739	B	P1.22,9	F5-12	ST-1163	cc269										ERR170739	https://www.ebi.ac.uk/ena/data/view/	https://www.ebi.ac.uk/ena/data/view/ERR170739
20157	M10 240820	UK	Europe	South and West	2010	07/2010-06/2011	invasive (unspecified/other)	Neisseria meningitidis	B	B	B	ERR170740	B	P1.7-2,4	F3-3	ST-41	cc41/44										ERR170740	https://www.ebi.ac.uk/ena/data/view/	https://www.ebi.ac.uk/ena/data/view/ERR170740
20158	M10 240821	UK	Europe	South and West	2010	07/2010-06/2011	invasive (unspecified/other)	Neisseria meningitidis	W	W	W	ERR170741	W	P1.5,2	F1-1	ST-11	cc11										ERR170741	https://www.ebi.ac.uk/ena/data/view/	https://www.ebi.ac.uk/ena/data/view/ERR170741
20159	M10 240822	UK	Europe	North West	2010	07/2010-06/2011	invasive (unspecified/other)	Neisseria meningitidis	W	W	W	ERR170742	W	P1.5,2	F4-1	ST-1224	cc22										ERR170742	https://www.ebi.ac.uk/ena/data/view/	https://www.ebi.ac.uk/ena/data/view/ERR170742
20160	M10 240823	UK	Europe	London	2010	07/2010-06/2011	invasive (unspecified/other)	Neisseria meningitidis	B	B	B	ERR170743	B	P1.17-1,23-6	F1-5	ST-1097	cc41/44										ERR170743	https://www.ebi.ac.uk/ena/data/view/	https://www.ebi.ac.uk/ena/data/view/ERR170743
20161	M10 240824	UK	Europe	London	2010	07/2010-06/2011	invasive (unspecified/other)	Neisseria meningitidis	B	B	B	ERR170744	B	P1.7,16	F3-3	ST-32	cc32										ERR170744	https://www.ebi.ac.uk/ena/data/view/	https://www.ebi.ac.uk/ena/data/view/ERR170744
20162	M10 240825	UK	Europe	London	2010	07/2010-06/2011	invasive (unspecified/other)	Neisseria meningitidis	B	B	B	ERR170745	B	P1.21,16	F5-8	ST-9818	cc60										ERR170745	https://www.ebi.ac.uk/ena/data/view/	https://www.ebi.ac.uk/ena/data/view/ERR170745
20163	M10 240826	UK	Europe	North East	2010	07/2010-06/2011	invasive (unspecified/other)	Neisseria meningitidis	B	B	B	ERR170746	B	P1.22,9	F5-12	ST-7789	cc269										ERR170746	https://www.ebi.ac.uk/ena/data/view/	https://www.ebi.ac.uk/ena/data/view/ERR170746
20164	M11 240000	UK	Europe	South East	2011	07/2010-06/2011	invasive (unspecified/other)	Neisseria meningitidis	Y	Y	Y	ERR170747	Y	P1.5-1,10-4	F4-1	ST-23	cc23										ERR170747	https://www.ebi.ac.uk/ena/data/view/	https://www.ebi.ac.uk/ena/data/view/ERR170747
20165	M11 240001	UK	Europe	North West	2011	07/2010-06/2011	invasive (unspecified/other)	Neisseria meningitidis	B	B	B	ERR170748	B	P1.19-2,13-1	F3-9	ST-1946	cc461										ERR170748	https://www.ebi.ac.uk/ena/data/view/	https://www.ebi.ac.uk/ena/data/view/ERR170748
20166	M11 240002	UK	Europe	London	2011	07/2010-06/2011	invasive (unspecified/other)	Neisseria meningitidis	B	B	B	ERR170749	B	P1.19,15-1	F5-2	ST-4954											ERR170749	https://www.ebi.ac.uk/ena/data/view/	https://www.ebi.ac.uk/ena/data/view/ERR170749
20167	M11 240003	UK	Europe	South and West	2011	07/2010-06/2011	invasive (unspecified/other)	Neisseria meningitidis	B	B	B	ERR176028	B	P1.17-1,23	F3-3	ST-9889	cc41/44										ERR176028	https://www.ebi.ac.uk/ena/data/view/	https://www.ebi.ac.uk/ena/data/view/ERR176028
20168	M11 240004	UK	Europe	Wales	2011	07/2010-06/2011	invasive (unspecified/other)	Neisseria meningitidis	B	B	B	ERR170750	B	P1.22,9	F5-12	ST-1161	cc269										ERR170750	https://www.ebi.ac.uk/ena/data/view/	https://www.ebi.ac.uk/ena/data/view/ERR170750
20169	M11 240005	UK	Europe	East Midlands	2011	07/2010-06/2011	invasive (unspecified/other)	Neisseria meningitidis	Y	Y	Y	ERR170751	Y	P1.5-1,2-2	F5-8	ST-23	cc23										ERR170751	https://www.ebi.ac.uk/ena/data/view/	https://www.ebi.ac.uk/ena/data/view/ERR170751
20170	M11 240006	UK	Europe	Wales	2011	07/2010-06/2011	invasive (unspecified/other)	Neisseria meningitidis	B	B	B	ERR170752	B	P1.19,15	F5-1	ST-8049	cc32										ERR170752	https://www.ebi.ac.uk/ena/data/view/	https://www.ebi.ac.uk/ena/data/view/ERR170752
20171	M11 240007	UK	Europe	East Midlands	2011	07/2010-06/2011	invasive (unspecified/other)	Neisseria meningitidis	Y	Y	Y	ERR170753	Y	P1.5-1,10-10	F4-1	ST-1655	cc23										ERR170753	https://www.ebi.ac.uk/ena/data/view/	https://www.ebi.ac.uk/ena/data/view/ERR170753
20172	M11 240008	UK	Europe	West Midlands	2011	07/2010-06/2011	invasive (unspecified/other)	Neisseria meningitidis	B	B	B	ERR176029	B	P1.7-2,4	F1-5	ST-2783	cc41/44										ERR176029	https://www.ebi.ac.uk/ena/data/view/	https://www.ebi.ac.uk/ena/data/view/ERR176029
20173	M11 240010	UK	Europe	South and West	2011	07/2010-06/2011	invasive (unspecified/other)	Neisseria meningitidis	B	B	B	ERR170754	B	P1.19-1,26	F5-1	ST-269	cc269										ERR170754	https://www.ebi.ac.uk/ena/data/view/	https://www.ebi.ac.uk/ena/data/view/ERR170754
20174	M11 240011	UK	Europe	West Midlands	2011	07/2010-06/2011	invasive (unspecified/other)	Neisseria meningitidis	B	B	B	ERR172583	B	P1.7-2,4	F1-5	ST-42	cc41/44										ERR172583	https://www.ebi.ac.uk/ena/data/view/	https://www.ebi.ac.uk/ena/data/view/ERR172583
20175	M11 240012	UK	Europe	East Midlands	2011	07/2010-06/2011	invasive (unspecified/other)	Neisseria meningitidis	B	B	B	ERR170755	B	P1.7-2,4	F1-5	ST-154	cc41/44										ERR170755	https://www.ebi.ac.uk/ena/data/view/	https://www.ebi.ac.uk/ena/data/view/ERR170755
20176	M11 240013	UK	Europe	Yorks and Humber	2011	07/2010-06/2011	invasive (unspecified/other)	Neisseria meningitidis	B	B	B	ERR170756	B	P1.21,16-15	F3-3	ST-9890	cc32										ERR170756	https://www.ebi.ac.uk/ena/data/view/	https://www.ebi.ac.uk/ena/data/view/ERR170756
20177	M11 240014	UK	Europe	East Midlands	2011	07/2010-06/2011	invasive (unspecified/other)	Neisseria meningitidis	B	B	B	ERR170757	B	P1.19-2,13-7	F3-9	ST-9891	cc461										ERR170757	https://www.ebi.ac.uk/ena/data/view/	https://www.ebi.ac.uk/ena/data/view/ERR170757
20178	M11 240015	UK	Europe	East Midlands	2011	07/2010-06/2011	invasive (unspecified/other)	Neisseria meningitidis	B	B	B	ERR170758	B	P1.22,9	F1-7	ST-1159											ERR170758	https://www.ebi.ac.uk/ena/data/view/	https://www.ebi.ac.uk/ena/data/view/ERR170758
20179	M11 240016	UK	Europe	Wales	2011	07/2010-06/2011	invasive (unspecified/other)	Neisseria meningitidis	B	B	B	ERR170759	B	P1.7,16	F3-3	ST-1096	cc32										ERR170759	https://www.ebi.ac.uk/ena/data/view/	https://www.ebi.ac.uk/ena/data/view/ERR170759
20180	M11 240017	UK	Europe	Northern Ireland	2011	07/2010-06/2011	invasive (unspecified/other)	Neisseria meningitidis	B	B	B	ERR170760	B	P1.7-2,4	F1-5	ST-9819	cc41/44										ERR170760	https://www.ebi.ac.uk/ena/data/view/	https://www.ebi.ac.uk/ena/data/view/ERR170760
20181	M11 240018	UK	Europe	West Midlands	2011	07/2010-06/2011	invasive (unspecified/other)	Neisseria meningitidis	B	B	B	ERR170761	B	P1.18-1,30	F5-8	ST-9820	cc41/44										ERR170761	https://www.ebi.ac.uk/ena/data/view/	https://www.ebi.ac.uk/ena/data/view/ERR170761
20182	M11 240019	UK	Europe	West Midlands	2011	07/2010-06/2011	invasive (unspecified/other)	Neisseria meningitidis	B	B	B	ERR170762	B	P1.22-1,14	F4-1	ST-8063	cc35										ERR170762	https://www.ebi.ac.uk/ena/data/view/	https://www.ebi.ac.uk/ena/data/view/ERR170762
20183	M11 240021	UK	Europe	West Midlands	2011	07/2010-06/2011	invasive (unspecified/other)	Neisseria meningitidis	B	B	B	ERR170763	B	P1.7,16	F3-3	ST-259	cc32										ERR170763	https://www.ebi.ac.uk/ena/data/view/	https://www.ebi.ac.uk/ena/data/view/ERR170763
20184	M11 240022	UK	Europe	Wales	2011	07/2010-06/2011	invasive (unspecified/other)	Neisseria meningitidis	B	B	B	ERR170764	B	P1.22,9	F5-12	ST-1161	cc269										ERR170764	https://www.ebi.ac.uk/ena/data/view/	https://www.ebi.ac.uk/ena/data/view/ERR170764
20185	M11 240023	UK	Europe	Wales	2011	07/2010-06/2011	invasive (unspecified/other)	Neisseria meningitidis	B	B	B	ERR170765	B	P1.17-1,23-2	F1-18	ST-41	cc41/44										ERR170765	https://www.ebi.ac.uk/ena/data/view/	https://www.ebi.ac.uk/ena/data/view/ERR170765
20186	M11 240024	UK	Europe	Wales	2011	07/2010-06/2011	invasive (unspecified/other)	Neisseria meningitidis	B	B	B	ERR170766	B	P1.17-1,23	F5-2	ST-1097	cc41/44										ERR170766	https://www.ebi.ac.uk/ena/data/view/	https://www.ebi.ac.uk/ena/data/view/ERR170766
20187	M11 240025	UK	Europe	East Midlands	2011	07/2010-06/2011	invasive (unspecified/other)	Neisseria meningitidis	B	B	B	ERR170767	B	P1.19-1,15-11	F5-1	ST-1049	cc269										ERR170767	https://www.ebi.ac.uk/ena/data/view/	https://www.ebi.ac.uk/ena/data/view/ERR170767
20188	M11 240026	UK	Europe	East Midlands	2011	07/2010-06/2011	invasive (unspecified/other)	Neisseria meningitidis	B	B	B	ERR170768	B	P1.19-1,15-11	F5-1	ST-1049	cc269										ERR170768	https://www.ebi.ac.uk/ena/data/view/	https://www.ebi.ac.uk/ena/data/view/ERR170768
20189	M11 240027	UK	Europe	West Midlands	2011	07/2010-06/2011	invasive (unspecified/other)	Neisseria meningitidis	B	B	B	ERR170769	B	P1.21,16	F5-12	ST-60	cc60										ERR170769	https://www.ebi.ac.uk/ena/data/view/	https://www.ebi.ac.uk/ena/data/view/ERR170769
20190	M11 240028	UK	Europe	North West	2011	07/2010-06/2011	invasive (unspecified/other)	Neisseria meningitidis	B	B	B	ERR170770	B	P1.21,16	F5-8	ST-60	cc60										ERR170770	https://www.ebi.ac.uk/ena/data/view/	https://www.ebi.ac.uk/ena/data/view/ERR170770
20191	M11 240029	UK	Europe	South East	2011	07/2010-06/2011	invasive (unspecified/other)	Neisseria meningitidis	W	W	W	ERR170771	W	P1.18-1,3	F4-1	ST-1286	cc22										ERR170771	https://www.ebi.ac.uk/ena/data/view/	https://www.ebi.ac.uk/ena/data/view/ERR170771
20192	M11 240030	UK	Europe	North West	2011	07/2010-06/2011	invasive (unspecified/other)	Neisseria meningitidis	B	B	B	ERR170772	B	P1.5-1,2-2	F5-1	ST-269	cc269										ERR170772	https://www.ebi.ac.uk/ena/data/view/	https://www.ebi.ac.uk/ena/data/view/ERR170772
20193	M11 240031	UK	Europe	South and West	2011	07/2010-06/2011	invasive (unspecified/other)	Neisseria meningitidis	Y	Y	Y	ERR170773	Y	P1.5-1,10-1	F4-1	ST-1655	cc23										ERR170773	https://www.ebi.ac.uk/ena/data/view/	https://www.ebi.ac.uk/ena/data/view/ERR170773
20194	M11 240032	UK	Europe	North West	2011	07/2010-06/2011	invasive (unspecified/other)	Neisseria meningitidis	B	B	B	ERR170774	B	P1.22,9	F5-12	ST-5849											ERR170774	https://www.ebi.ac.uk/ena/data/view/	https://www.ebi.ac.uk/ena/data/view/ERR170774
20195	M11 240034	UK	Europe	East Midlands	2011	07/2010-06/2011	invasive (unspecified/other)	Neisseria meningitidis	B	B	B	ERR176030	B	P1.7-2,4	F1-5	ST-5861	cc41/44										ERR176030	https://www.ebi.ac.uk/ena/data/view/	https://www.ebi.ac.uk/ena/data/view/ERR176030
20196	M11 240035	UK	Europe	Wales	2011	07/2010-06/2011	invasive (unspecified/other)	Neisseria meningitidis	W	W	W	ERR170775	W	P1.5,2	F1-1	ST-11	cc11										ERR170775	https://www.ebi.ac.uk/ena/data/view/	https://www.ebi.ac.uk/ena/data/view/ERR170775
20197	M11 240036	UK	Europe	Wales	2011	07/2010-06/2011	invasive (unspecified/other)	Neisseria meningitidis	Y	Y	Y	ERR170776	Y	P1.7-2,10-1	F4-1	ST-1655	cc23										ERR170776	https://www.ebi.ac.uk/ena/data/view/	https://www.ebi.ac.uk/ena/data/view/ERR170776
20198	M11 240037	UK	Europe	London	2011	07/2010-06/2011	invasive (unspecified/other)	Neisseria meningitidis	B	B	B	ERR170777	B	P1.19,15	F4-28	ST-34	cc32										ERR170777	https://www.ebi.ac.uk/ena/data/view/	https://www.ebi.ac.uk/ena/data/view/ERR170777
20199	M11 240038	UK	Europe	South East	2011	07/2010-06/2011	invasive (unspecified/other)	Neisseria meningitidis	Y	Y	Y	ERR170778	Y	P1.5-8,10-4	F5-2	ST-168	cc167										ERR170778	https://www.ebi.ac.uk/ena/data/view/	https://www.ebi.ac.uk/ena/data/view/ERR170778
20200	M11 240039	UK	Europe	Wales	2011	07/2010-06/2011	invasive (unspecified/other)	Neisseria meningitidis	B	B	B	ERR170779	B	P1.5-1,10-1	F3-35	ST-1802	cc282										ERR170779	https://www.ebi.ac.uk/ena/data/view/	https://www.ebi.ac.uk/ena/data/view/ERR170779
20201	M11 240040	UK	Europe	South East	2011	07/2010-06/2011	invasive (unspecified/other)	Neisseria meningitidis	B	B	B	ERR176031	B	P1.18-1,3	F1-18	ST-1196	cc41/44										ERR176031	https://www.ebi.ac.uk/ena/data/view/	https://www.ebi.ac.uk/ena/data/view/ERR176031
20202	M11 240041	UK	Europe	West Midlands	2011	07/2010-06/2011	invasive (unspecified/other)	Neisseria meningitidis	B	B	B	ERR176032	B	P1.7-2,4	F1-5	ST-477	cc41/44										ERR176032	https://www.ebi.ac.uk/ena/data/view/	https://www.ebi.ac.uk/ena/data/view/ERR176032
20203	M11 240042	UK	Europe	London	2011	07/2010-06/2011	invasive (unspecified/other)	Neisseria meningitidis	B	B	B	ERR176033	B	P1.19-2,13	F3-9	ST-1946	cc461										ERR176033	https://www.ebi.ac.uk/ena/data/view/	https://www.ebi.ac.uk/ena/data/view/ERR176033
20204	M11 240043	UK	Europe	South East	2011	07/2010-06/2011	invasive (unspecified/other)	Neisseria meningitidis	Y	Y	Y	ERR170780	Y	P1.5-1,10-1	F4-1	ST-9842	cc23										ERR170780	https://www.ebi.ac.uk/ena/data/view/	https://www.ebi.ac.uk/ena/data/view/ERR170780
20205	M11 240044	UK	Europe	Wales	2011	07/2010-06/2011	invasive (unspecified/other)	Neisseria meningitidis	B	B	B	ERR176034	B	P1.22,9	F5-1	ST-9843	cc269										ERR176034	https://www.ebi.ac.uk/ena/data/view/	https://www.ebi.ac.uk/ena/data/view/ERR176034
20206	M11 240045	UK	Europe	South and West	2011	07/2010-06/2011	invasive (unspecified/other)	Neisseria meningitidis	B	B	B	ERR176035	B	P1.5-1,2-2	F5-16	ST-858	cc18										ERR176035	https://www.ebi.ac.uk/ena/data/view/	https://www.ebi.ac.uk/ena/data/view/ERR176035
20207	M11 240046	UK	Europe	East Midlands	2011	07/2010-06/2011	invasive (unspecified/other)	Neisseria meningitidis	B	B	B	ERR176036	B	P1.22,14	F5-5	ST-213	cc213										ERR176036	https://www.ebi.ac.uk/ena/data/view/	https://www.ebi.ac.uk/ena/data/view/ERR176036
20208	M11 240047	UK	Europe	North West	2011	07/2010-06/2011	invasive (unspecified/other)	Neisseria meningitidis	B	B	B	ERR170781	B	P1.7-2,4	F1-5	ST-41	cc41/44										ERR170781	https://www.ebi.ac.uk/ena/data/view/	https://www.ebi.ac.uk/ena/data/view/ERR170781
20209	M11 240048	UK	Europe	North East	2011	07/2010-06/2011	invasive (unspecified/other)	Neisseria meningitidis	B	B	B	ERR176037	B	P1.5,2	F1-5	ST-60	cc60										ERR176037	https://www.ebi.ac.uk/ena/data/view/	https://www.ebi.ac.uk/ena/data/view/ERR176037
20210	M11 240050	UK	Europe	North East	2011	07/2010-06/2011	invasive (unspecified/other)	Neisseria meningitidis	B	B	B	ERR170782	B	P1.19,15	F5-1	ST-213	cc213										ERR170782	https://www.ebi.ac.uk/ena/data/view/	https://www.ebi.ac.uk/ena/data/view/ERR170782
20211	M11 240052	UK	Europe	Wales	2011	07/2010-06/2011	invasive (unspecified/other)	Neisseria meningitidis	B	B	B	ERR176038	B	P1.19-2,13-1	F5-5	ST-461	cc461										ERR176038	https://www.ebi.ac.uk/ena/data/view/	https://www.ebi.ac.uk/ena/data/view/ERR176038
20212	M11 240053	UK	Europe	South and West	2011	07/2010-06/2011	invasive (unspecified/other)	Neisseria meningitidis	B	B	B	ERR176039	B	P1.7-2,4	F1-5	ST-41	cc41/44										ERR176039	https://www.ebi.ac.uk/ena/data/view/	https://www.ebi.ac.uk/ena/data/view/ERR176039
20213	M11 240054	UK	Europe	Wales	2011	07/2010-06/2011	invasive (unspecified/other)	Neisseria meningitidis	B	B	B	ERR176040	B	P1.7-2,4	F1-5	ST-41	cc41/44										ERR176040	https://www.ebi.ac.uk/ena/data/view/	https://www.ebi.ac.uk/ena/data/view/ERR176040
20214	M11 240055	UK	Europe	Wales	2011	07/2010-06/2011	invasive (unspecified/other)	Neisseria meningitidis	B	B	B	ERR176041	B	P1.17-1,23-2	F1-18	ST-41	cc41/44										ERR176041	https://www.ebi.ac.uk/ena/data/view/	https://www.ebi.ac.uk/ena/data/view/ERR176041
20215	M11 240056	UK	Europe	South East	2011	07/2010-06/2011	invasive (unspecified/other)	Neisseria meningitidis	B	B	B	ERR170783	B	P1.5-1,10-8	F5-13	ST-11	cc11										ERR170783	https://www.ebi.ac.uk/ena/data/view/	https://www.ebi.ac.uk/ena/data/view/ERR170783
20216	M11 240057	UK	Europe	London	2011	07/2010-06/2011	invasive (unspecified/other)	Neisseria meningitidis	W	W	W	ERR176042	W	P1.5,2	F1-1	ST-11	cc11										ERR176042	https://www.ebi.ac.uk/ena/data/view/	https://www.ebi.ac.uk/ena/data/view/ERR176042
20217	M11 240058	UK	Europe	North West	2011	07/2010-06/2011	invasive (unspecified/other)	Neisseria meningitidis	B	B	B	ERR176043	B	P1.22,9	F5-12	ST-275	cc269										ERR176043	https://www.ebi.ac.uk/ena/data/view/	https://www.ebi.ac.uk/ena/data/view/ERR176043
20218	M11 240059	UK	Europe	West Midlands	2011	07/2010-06/2011	invasive (unspecified/other)	Neisseria meningitidis	B	B	B	ERR176044	B	P1.7-2,4	F1-5	ST-9832	cc41/44										ERR176044	https://www.ebi.ac.uk/ena/data/view/	https://www.ebi.ac.uk/ena/data/view/ERR176044
20219	M11 240060	UK	Europe	North West	2011	07/2010-06/2011	invasive (unspecified/other)	Neisseria meningitidis	B	B	B	ERR176045	B	P1.21-2,28	F5-2	ST-2380	cc35										ERR176045	https://www.ebi.ac.uk/ena/data/view/	https://www.ebi.ac.uk/ena/data/view/ERR176045
20220	M11 240061	UK	Europe	Yorks and Humber	2011	07/2010-06/2011	invasive (unspecified/other)	Neisseria meningitidis	B	B	B	ERR176046	B	P1.22,14	F1-7	ST-9833	cc213										ERR176046	https://www.ebi.ac.uk/ena/data/view/	https://www.ebi.ac.uk/ena/data/view/ERR176046
20221	M11 240062	UK	Europe	Yorks and Humber	2011	07/2010-06/2011	invasive (unspecified/other)	Neisseria meningitidis	B	B	B	ERR176047	B	P1.22,9	F5-12	ST-275	cc269										ERR176047	https://www.ebi.ac.uk/ena/data/view/	https://www.ebi.ac.uk/ena/data/view/ERR176047
20222	M11 240063	UK	Europe	London	2011	07/2010-06/2011	invasive (unspecified/other)	Neisseria meningitidis	B	B	B	ERR176048	B	P1.7-2,4	F1-5	ST-41	cc41/44										ERR176048	https://www.ebi.ac.uk/ena/data/view/	https://www.ebi.ac.uk/ena/data/view/ERR176048
20223	M11 240064	UK	Europe	North West	2011	07/2010-06/2011	invasive (unspecified/other)	Neisseria meningitidis	Y	Y	Y	ERR176049	Y	P1.ND,ND	F3-4	ST-7786											ERR176049	https://www.ebi.ac.uk/ena/data/view/	https://www.ebi.ac.uk/ena/data/view/ERR176049
20224	M11 240065	UK	Europe	East Midlands	2011	07/2010-06/2011	invasive (unspecified/other)	Neisseria meningitidis	Y	Y	Y	ERR170784	Y	P1.5-1,10-1	F4-1	ST-1655	cc23										ERR170784	https://www.ebi.ac.uk/ena/data/view/	https://www.ebi.ac.uk/ena/data/view/ERR170784
20225	M11 240066	UK	Europe	North East	2011	07/2010-06/2011	invasive (unspecified/other)	Neisseria meningitidis	B	B	B	ERR170785	B	P1.22,9	F5-12	ST-275	cc269										ERR170785	https://www.ebi.ac.uk/ena/data/view/	https://www.ebi.ac.uk/ena/data/view/ERR170785
20226	M11 240067	UK	Europe	London	2011	07/2010-06/2011	invasive (unspecified/other)	Neisseria meningitidis	W	W	W	ERR170786	W	P1.5,2	F1-1	ST-11	cc11										ERR170786	https://www.ebi.ac.uk/ena/data/view/	https://www.ebi.ac.uk/ena/data/view/ERR170786
20227	M11 240068	UK	Europe	South East	2011	07/2010-06/2011	invasive (unspecified/other)	Neisseria meningitidis	NG	Y	Y	ERR170787	Y	P1.21,16	F1-5	ST-9844											ERR170787	https://www.ebi.ac.uk/ena/data/view/	https://www.ebi.ac.uk/ena/data/view/ERR170787
20228	M11 240069	UK	Europe	South East	2011	07/2010-06/2011	invasive (unspecified/other)	Neisseria meningitidis	B	B	B	ERR170788	B	P1.22-1,14	F4-1	ST-35	cc35										ERR170788	https://www.ebi.ac.uk/ena/data/view/	https://www.ebi.ac.uk/ena/data/view/ERR170788
20229	M11 240070	UK	Europe	Yorks and Humber	2011	07/2010-06/2011	invasive (unspecified/other)	Neisseria meningitidis	B	B	B	ERR170789	B	P1.19-1,15-11	F5-1	ST-269	cc269										ERR170789	https://www.ebi.ac.uk/ena/data/view/	https://www.ebi.ac.uk/ena/data/view/ERR170789
20230	M11 240071	UK	Europe	South East	2011	07/2010-06/2011	invasive (unspecified/other)	Neisseria meningitidis	Y	Y	Y	ERR170790	Y	P1.5-1,10-1	F5-5	ST-767	cc167										ERR170790	https://www.ebi.ac.uk/ena/data/view/	https://www.ebi.ac.uk/ena/data/view/ERR170790
20231	M11 240072	UK	Europe	North East	2011	07/2010-06/2011	invasive (unspecified/other)	Neisseria meningitidis	B	B	B	ERR170791	B	P1.22,9	F5-12	ST-275	cc269										ERR170791	https://www.ebi.ac.uk/ena/data/view/	https://www.ebi.ac.uk/ena/data/view/ERR170791
20232	M11 240073	UK	Europe	South and West	2011	07/2010-06/2011	invasive (unspecified/other)	Neisseria meningitidis	Y	Y	Y	ERR170792	Y	P1.22,9	F3-7	ST-1466	cc174										ERR170792	https://www.ebi.ac.uk/ena/data/view/	https://www.ebi.ac.uk/ena/data/view/ERR170792
20233	M11 240074	UK	Europe	Wales	2011	07/2010-06/2011	invasive (unspecified/other)	Neisseria meningitidis	B	B	B	ERR170793	B	P1.22,14	F5-5	ST-213	cc213										ERR170793	https://www.ebi.ac.uk/ena/data/view/	https://www.ebi.ac.uk/ena/data/view/ERR170793
20234	M11 240076	UK	Europe	London	2011	07/2010-06/2011	invasive (unspecified/other)	Neisseria meningitidis	C	C	C	ERR170794	C	P1.5,2	F3-3	ST-11	cc11										ERR170794	https://www.ebi.ac.uk/ena/data/view/	https://www.ebi.ac.uk/ena/data/view/ERR170794
20235	M11 240077	UK	Europe	South and West	2011	07/2010-06/2011	invasive (unspecified/other)	Neisseria meningitidis	B	B	B	ERR170795	B	P1.19-1,15-11	F1-7	ST-269	cc269										ERR170795	https://www.ebi.ac.uk/ena/data/view/	https://www.ebi.ac.uk/ena/data/view/ERR170795
20236	M11 240079	UK	Europe	North West	2011	07/2010-06/2011	invasive (unspecified/other)	Neisseria meningitidis	B	B	B	ERR170796	B	P1.7-2,4	F1-5	ST-41	cc41/44										ERR170796	https://www.ebi.ac.uk/ena/data/view/	https://www.ebi.ac.uk/ena/data/view/ERR170796
20237	M11 240081	UK	Europe	North West	2011	07/2010-06/2011	invasive (unspecified/other)	Neisseria meningitidis	B	B	B	ERR170797	B	P1.18-1,14	F1-5	ST-1194	cc41/44										ERR170797	https://www.ebi.ac.uk/ena/data/view/	https://www.ebi.ac.uk/ena/data/view/ERR170797
20238	M11 240082	UK	Europe	North West	2011	07/2010-06/2011	invasive (unspecified/other)	Neisseria meningitidis	B	B	B	ERR170798	B	P1.12-6,13-4	F5-1	ST-290	cc32										ERR170798	https://www.ebi.ac.uk/ena/data/view/	https://www.ebi.ac.uk/ena/data/view/ERR170798
20239	M11 240083	UK	Europe	North West	2011	07/2010-06/2011	invasive (unspecified/other)	Neisseria meningitidis	B	B	B	ERR170799	B	P1.19-2,13-1	F5-5	ST-461	cc461										ERR170799	https://www.ebi.ac.uk/ena/data/view/	https://www.ebi.ac.uk/ena/data/view/ERR170799
20240	M11 240084	UK	Europe	Wales	2011	07/2010-06/2011	invasive (unspecified/other)	Neisseria meningitidis	B	B	B	ERR170800	B	P1.22,14	F3-6	ST-4997	cc18										ERR170800	https://www.ebi.ac.uk/ena/data/view/	https://www.ebi.ac.uk/ena/data/view/ERR170800
20241	M11 240085	UK	Europe	South and West	2011	07/2010-06/2011	invasive (unspecified/other)	Neisseria meningitidis	B	B	B	ERR170801	B	P1.7-2,4	F1-5	ST-340	cc41/44										ERR170801	https://www.ebi.ac.uk/ena/data/view/	https://www.ebi.ac.uk/ena/data/view/ERR170801
20242	M11 240086	UK	Europe	Eastern	2011	07/2010-06/2011	invasive (unspecified/other)	Neisseria meningitidis	B	B	B	ERR170802	B	P1.17,16-3	F5-1	ST-1774	cc269										ERR170802	https://www.ebi.ac.uk/ena/data/view/	https://www.ebi.ac.uk/ena/data/view/ERR170802
20243	M11 240088	UK	Europe	Yorks and Humber	2011	07/2010-06/2011	invasive (unspecified/other)	Neisseria meningitidis	B	B	B	ERR170803	B	P1.12-1,16	F1-5	ST-485	cc41/44										ERR170803	https://www.ebi.ac.uk/ena/data/view/	https://www.ebi.ac.uk/ena/data/view/ERR170803
20244	M11 240094	UK	Europe	Wales	2011	07/2010-06/2011	invasive (unspecified/other)	Neisseria meningitidis	C	C	C	ERR170804	C	P1.ND,ND	F3-9	ST-5133	cc103										ERR170804	https://www.ebi.ac.uk/ena/data/view/	https://www.ebi.ac.uk/ena/data/view/ERR170804
20245	M11 240096	UK	Europe	South East	2011	07/2010-06/2011	invasive (unspecified/other)	Neisseria meningitidis	Y	Y	Y	ERR170805	Y	P1.5-1,10-1	F4-1	ST-1655	cc23										ERR170805	https://www.ebi.ac.uk/ena/data/view/	https://www.ebi.ac.uk/ena/data/view/ERR170805
20246	M11 240097	UK	Europe	South East	2011	07/2010-06/2011	invasive (unspecified/other)	Neisseria meningitidis	B	B	B	ERR170806	B	P1.7-2,4	F1-5	ST-2799	cc41/44										ERR170806	https://www.ebi.ac.uk/ena/data/view/	https://www.ebi.ac.uk/ena/data/view/ERR170806
20247	M11 240099	UK	Europe	East Midlands	2011	07/2010-06/2011	invasive (unspecified/other)	Neisseria meningitidis	W	W	W	ERR170807	W	P1.5,2	F1-1	ST-11	cc11										ERR170807	https://www.ebi.ac.uk/ena/data/view/	https://www.ebi.ac.uk/ena/data/view/ERR170807
20248	M11 240100	UK	Europe	East Midlands	2011	07/2010-06/2011	invasive (unspecified/other)	Neisseria meningitidis	B	B	B	ERR170808	B	P1.19,15	F3-9	ST-9239	cc103										ERR170808	https://www.ebi.ac.uk/ena/data/view/	https://www.ebi.ac.uk/ena/data/view/ERR170808
20249	M11 240108	UK	Europe	London	2011	07/2010-06/2011	invasive (unspecified/other)	Neisseria meningitidis	B	B	B	ERR170809	B	P1.7-4,1	F1-5	ST-2632	cc41/44										ERR170809	https://www.ebi.ac.uk/ena/data/view/	https://www.ebi.ac.uk/ena/data/view/ERR170809
20250	M11 240109	UK	Europe	London	2011	07/2010-06/2011	invasive (unspecified/other)	Neisseria meningitidis	B	B	B	ERR170810	B	P1.7,16-26	F1-62	ST-2931	cc32										ERR170810	https://www.ebi.ac.uk/ena/data/view/	https://www.ebi.ac.uk/ena/data/view/ERR170810
20251	M11 240110	UK	Europe	North East	2011	07/2010-06/2011	invasive (unspecified/other)	Neisseria meningitidis	B	B	B	ERR170811	B	P1.7-2,4	F1-5	ST-1194	cc41/44										ERR170811	https://www.ebi.ac.uk/ena/data/view/	https://www.ebi.ac.uk/ena/data/view/ERR170811
20252	M11 240111	UK	Europe	South and West	2011	07/2010-06/2011	invasive (unspecified/other)	Neisseria meningitidis	B	B	B	ERR170812	B	P1.22-28,14	F5-5	ST-213	cc213										ERR170812	https://www.ebi.ac.uk/ena/data/view/	https://www.ebi.ac.uk/ena/data/view/ERR170812
20253	M11 240112	UK	Europe	South East	2011	07/2010-06/2011	invasive (unspecified/other)	Neisseria meningitidis	B	B	B	ERR170813	B	P1.7-2,13-9	F1-25	ST-8052	cc41/44										ERR170813	https://www.ebi.ac.uk/ena/data/view/	https://www.ebi.ac.uk/ena/data/view/ERR170813
20254	M11 240113	UK	Europe	London	2011	07/2010-06/2011	invasive (unspecified/other)	Neisseria meningitidis	B	B	B	ERR170814	B	P1.22,14	F5-5	ST-2666	cc213										ERR170814	https://www.ebi.ac.uk/ena/data/view/	https://www.ebi.ac.uk/ena/data/view/ERR170814
20255	M11 240115	UK	Europe	Wales	2011	07/2010-06/2011	invasive (unspecified/other)	Neisseria meningitidis	B	B	B	ERR170815	B	P1.7-2,4	F1-5	ST-5981	cc41/44										ERR170815	https://www.ebi.ac.uk/ena/data/view/	https://www.ebi.ac.uk/ena/data/view/ERR170815
20256	M11 240116	UK	Europe	London	2011	07/2010-06/2011	invasive (unspecified/other)	Neisseria meningitidis	Y	Y	Y	ERR170816	Y	P1.5-1,10-1	F4-1	ST-1655	cc23										ERR170816	https://www.ebi.ac.uk/ena/data/view/	https://www.ebi.ac.uk/ena/data/view/ERR170816
20257	M11 240117	UK	Europe	South and West	2011	07/2010-06/2011	invasive (unspecified/other)	Neisseria meningitidis	B	B	B	ERR170817	B	P1.21,16	F1-7	ST-9821	cc60										ERR170817	https://www.ebi.ac.uk/ena/data/view/	https://www.ebi.ac.uk/ena/data/view/ERR170817
20258	M11 240119	UK	Europe	West Midlands	2011	07/2010-06/2011	invasive (unspecified/other)	Neisseria meningitidis	B	B	B	ERR170819	B	P1.22-1,14	F5-2	ST-437	cc41/44										ERR170819	https://www.ebi.ac.uk/ena/data/view/	https://www.ebi.ac.uk/ena/data/view/ERR170819
20259	M11 240121	UK	Europe	South East	2011	07/2010-06/2011	invasive (unspecified/other)	Neisseria meningitidis	B	B	B	ERR170820	B	P1.22,14	F5-36	ST-213	cc213										ERR170820	https://www.ebi.ac.uk/ena/data/view/	https://www.ebi.ac.uk/ena/data/view/ERR170820
20260	M11 240122	UK	Europe	South and West	2011	07/2010-06/2011	invasive (unspecified/other)	Neisseria meningitidis	B	B	B	ERR170821	B	P1.22,9	F5-12	ST-4713											ERR170821	https://www.ebi.ac.uk/ena/data/view/	https://www.ebi.ac.uk/ena/data/view/ERR170821
20261	M11 240123	UK	Europe	London	2011	07/2010-06/2011	invasive (unspecified/other)	Neisseria meningitidis	B	B	B	ERR170822	B	P1.5-1,2-2	F5-8	ST-3537	cc11										ERR170822	https://www.ebi.ac.uk/ena/data/view/	https://www.ebi.ac.uk/ena/data/view/ERR170822
20263	M11 240125	UK	Europe	North West	2011	07/2010-06/2011	invasive (unspecified/other)	Neisseria meningitidis	B	B	B	ERR170823	B	P1.7-2,4	F1-47	ST-3818	cc41/44										ERR170823	https://www.ebi.ac.uk/ena/data/view/	https://www.ebi.ac.uk/ena/data/view/ERR170823
20264	M11 240126	UK	Europe	Yorks and Humber	2011	07/2010-06/2011	invasive (unspecified/other)	Neisseria meningitidis	Y	Y	Y	ERR170824	Y	P1.5-1,10-4	F4-1	ST-23	cc23										ERR170824	https://www.ebi.ac.uk/ena/data/view/	https://www.ebi.ac.uk/ena/data/view/ERR170824
20265	M11 240128	UK	Europe	South East	2011	07/2010-06/2011	invasive (unspecified/other)	Neisseria meningitidis	B	B	B	ERR170825	B	P1.22,9	F5-12	ST-4713											ERR170825	https://www.ebi.ac.uk/ena/data/view/	https://www.ebi.ac.uk/ena/data/view/ERR170825
20266	M11 240129	UK	Europe	London	2011	07/2010-06/2011	invasive (unspecified/other)	Neisseria meningitidis	B	B	B	ERR170826	B	P1.5-1,10-1	F3-1	ST-282	cc282										ERR170826	https://www.ebi.ac.uk/ena/data/view/	https://www.ebi.ac.uk/ena/data/view/ERR170826
20267	M11 240131	UK	Europe	London	2011	07/2010-06/2011	invasive (unspecified/other)	Neisseria meningitidis	B	B	B	ERR170827	B	P1.7-2,9	F5-9	ST-162	cc162										ERR170827	https://www.ebi.ac.uk/ena/data/view/	https://www.ebi.ac.uk/ena/data/view/ERR170827
20268	M11 240132	UK	Europe	London	2011	07/2010-06/2011	invasive (unspecified/other)	Neisseria meningitidis	B	B	B	ERR170828	B	P1.19-1,15-11	F3-7	ST-269	cc269										ERR170828	https://www.ebi.ac.uk/ena/data/view/	https://www.ebi.ac.uk/ena/data/view/ERR170828
20269	M11 240133	UK	Europe	Wales	2011	07/2010-06/2011	invasive (unspecified/other)	Neisseria meningitidis	B	B	B	ERR170829	B	P1.22,14	F3-6	ST-18	cc18										ERR170829	https://www.ebi.ac.uk/ena/data/view/	https://www.ebi.ac.uk/ena/data/view/ERR170829
20270	M11 240134	UK	Europe	Eastern	2011	07/2010-06/2011	invasive (unspecified/other)	Neisseria meningitidis	B	B	B	ERR170830	B	P1.22,14	F5-5	ST-213	cc213										ERR170830	https://www.ebi.ac.uk/ena/data/view/	https://www.ebi.ac.uk/ena/data/view/ERR170830
20271	M11 240137	UK	Europe	Yorks and Humber	2011	07/2010-06/2011	invasive (unspecified/other)	Neisseria meningitidis	B	B	B	ERR170831	B	P1.22,14	F5-5	ST-213	cc213										ERR170831	https://www.ebi.ac.uk/ena/data/view/	https://www.ebi.ac.uk/ena/data/view/ERR170831
20272	M11 240139	UK	Europe	North East	2011	07/2010-06/2011	invasive (unspecified/other)	Neisseria meningitidis	B	B	B	ERR170832	B	P1.22,9	F5-12	ST-1161	cc269										ERR170832	https://www.ebi.ac.uk/ena/data/view/	https://www.ebi.ac.uk/ena/data/view/ERR170832
20273	M11 240145	UK	Europe	South East	2011	07/2010-06/2011	invasive (unspecified/other)	Neisseria meningitidis	B	B	B	ERR170833	B	P1.21,16	F1-7	ST-2080	cc41/44										ERR170833	https://www.ebi.ac.uk/ena/data/view/	https://www.ebi.ac.uk/ena/data/view/ERR170833
20274	M11 240146	UK	Europe	North West	2011	07/2010-06/2011	invasive (unspecified/other)	Neisseria meningitidis	B	B	B	ERR170834	B	P1.22,9	F5-12	ST-275	cc269										ERR170834	https://www.ebi.ac.uk/ena/data/view/	https://www.ebi.ac.uk/ena/data/view/ERR170834
20275	M11 240147	UK	Europe	West Midlands	2011	07/2010-06/2011	invasive (unspecified/other)	Neisseria meningitidis	B	B	B	ERR170835	B	P1.22,14	F5-5	ST-213	cc213										ERR170835	https://www.ebi.ac.uk/ena/data/view/	https://www.ebi.ac.uk/ena/data/view/ERR170835
20276	M11 240148	UK	Europe	East Midlands	2011	07/2010-06/2011	invasive (unspecified/other)	Neisseria meningitidis	B	B	B	ERR170836	B	P1.7-2,4	F1-5	ST-41	cc41/44										ERR170836	https://www.ebi.ac.uk/ena/data/view/	https://www.ebi.ac.uk/ena/data/view/ERR170836
20277	M11 240149	UK	Europe	Eastern	2011	07/2010-06/2011	invasive (unspecified/other)	Neisseria meningitidis	B	B	B	ERR170837	B	P1.7-2,4	F1-5	ST-2314	cc41/44										ERR170837	https://www.ebi.ac.uk/ena/data/view/	https://www.ebi.ac.uk/ena/data/view/ERR170837
20278	M11 240150	UK	Europe	Wales	2011	07/2010-06/2011	invasive (unspecified/other)	Neisseria meningitidis	B	B	B	ERR170838	B	P1.5-1,2-2	F5-1	ST-7939	cc269										ERR170838	https://www.ebi.ac.uk/ena/data/view/	https://www.ebi.ac.uk/ena/data/view/ERR170838
20279	M11 240151	UK	Europe	Yorks and Humber	2011	07/2010-06/2011	invasive (unspecified/other)	Neisseria meningitidis	B	B	B	ERR170839	B	P1.19,13-1	F5-97	ST-479	cc269										ERR170839	https://www.ebi.ac.uk/ena/data/view/	https://www.ebi.ac.uk/ena/data/view/ERR170839
20280	M11 240152	UK	Europe	South East	2011	07/2010-06/2011	invasive (unspecified/other)	Neisseria meningitidis	B	B	B	ERR170840	B	P1.7-2,4	F4-3	ST-1475	cc41/44										ERR170840	https://www.ebi.ac.uk/ena/data/view/	https://www.ebi.ac.uk/ena/data/view/ERR170840
20281	M11 240157	UK	Europe	East Midlands	2011	07/2010-06/2011	invasive (unspecified/other)	Neisseria meningitidis	Y	Y	Y	ERR170841	Y	P1.5-1,10-1	F4-1	ST-10138	cc23										ERR170841	https://www.ebi.ac.uk/ena/data/view/	https://www.ebi.ac.uk/ena/data/view/ERR170841
20282	M11 240161	UK	Europe	South East	2011	07/2010-06/2011	invasive (unspecified/other)	Neisseria meningitidis	Y	Y	Y	ERR170842	Y	P1.21,16	F3-7	ST-1466	cc174										ERR170842	https://www.ebi.ac.uk/ena/data/view/	https://www.ebi.ac.uk/ena/data/view/ERR170842
20283	M11 240163	UK	Europe	London	2011	07/2010-06/2011	invasive (unspecified/other)	Neisseria meningitidis	B	B	B	ERR170843	B	P1.17-1,23	F5-1	ST-327	cc41/44										ERR170843	https://www.ebi.ac.uk/ena/data/view/	https://www.ebi.ac.uk/ena/data/view/ERR170843
20284	M11 240164	UK	Europe	East Midlands	2011	07/2010-06/2011	invasive (unspecified/other)	Neisseria meningitidis	B	B	B	ERR170844	B	P1.7-2,4	F1-5	ST-5861	cc41/44										ERR170844	https://www.ebi.ac.uk/ena/data/view/	https://www.ebi.ac.uk/ena/data/view/ERR170844
20285	M11 240165	UK	Europe	West Midlands	2011	07/2010-06/2011	invasive (unspecified/other)	Neisseria meningitidis	Y	Y	Y	ERR170845	Y	P1.21,16	F3-7	ST-1466	cc174										ERR170845	https://www.ebi.ac.uk/ena/data/view/	https://www.ebi.ac.uk/ena/data/view/ERR170845
20286	M11 240166	UK	Europe	Eastern	2011	07/2010-06/2011	invasive (unspecified/other)	Neisseria meningitidis	Y	Y	Y	ERR170846	Y	P1.5-2,10-1	F4-1	ST-23	cc23										ERR170846	https://www.ebi.ac.uk/ena/data/view/	https://www.ebi.ac.uk/ena/data/view/ERR170846
20287	M11 240167	UK	Europe	Eastern	2011	07/2010-06/2011	invasive (unspecified/other)	Neisseria meningitidis	B	B	B	ERR170847	B	P1.21,16	F1-7	ST-9327	cc60										ERR170847	https://www.ebi.ac.uk/ena/data/view/	https://www.ebi.ac.uk/ena/data/view/ERR170847
20288	M11 240168	UK	Europe	Eastern	2011	07/2010-06/2011	invasive (unspecified/other)	Neisseria meningitidis	W	W	W	ERR170848	W	P1.5,2	F1-1	ST-11	cc11										ERR170848	https://www.ebi.ac.uk/ena/data/view/	https://www.ebi.ac.uk/ena/data/view/ERR170848
20289	M11 240170	UK	Europe	North West	2011	07/2010-06/2011	invasive (unspecified/other)	Neisseria meningitidis	B	B	B	ERR170849	B	P1.7-2,4	F1-5	ST-10139	cc41/44										ERR170849	https://www.ebi.ac.uk/ena/data/view/	https://www.ebi.ac.uk/ena/data/view/ERR170849
20290	M11 240173	UK	Europe	London	2011	07/2010-06/2011	invasive (unspecified/other)	Neisseria meningitidis	B	B	B	ERR170850	B	P1.7-2,4	F1-5	ST-5981	cc41/44										ERR170850	https://www.ebi.ac.uk/ena/data/view/	https://www.ebi.ac.uk/ena/data/view/ERR170850
20291	M11 240174	UK	Europe	London	2011	07/2010-06/2011	invasive (unspecified/other)	Neisseria meningitidis	B	B	B	ERR170851	B	P1.22-1,14	F4-1	ST-35	cc35										ERR170851	https://www.ebi.ac.uk/ena/data/view/	https://www.ebi.ac.uk/ena/data/view/ERR170851
20292	M11 240175	UK	Europe	West Midlands	2011	07/2010-06/2011	invasive (unspecified/other)	Neisseria meningitidis	B	B	B	ERR170852	B	P1.19,15	F5-1	ST-33	cc32										ERR170852	https://www.ebi.ac.uk/ena/data/view/	https://www.ebi.ac.uk/ena/data/view/ERR170852
20293	M11 240176	UK	Europe	South and West	2011	07/2010-06/2011	invasive (unspecified/other)	Neisseria meningitidis	B	B	B	ERR170853	B	P1.19-3,15	F1-7	ST-3138											ERR170853	https://www.ebi.ac.uk/ena/data/view/	https://www.ebi.ac.uk/ena/data/view/ERR170853
20294	M11 240180	UK	Europe	East Midlands	2011	07/2010-06/2011	invasive (unspecified/other)	Neisseria meningitidis	B	B	B	ERR170854	B	P1.19-1,15-11	F5-1	ST-1049	cc269										ERR170854	https://www.ebi.ac.uk/ena/data/view/	https://www.ebi.ac.uk/ena/data/view/ERR170854
20295	M11 240181	UK	Europe	North East	2011	07/2010-06/2011	invasive (unspecified/other)	Neisseria meningitidis	B	B	B	ERR170855	B	P1.22,14	F5-5	ST-213	cc213										ERR170855	https://www.ebi.ac.uk/ena/data/view/	https://www.ebi.ac.uk/ena/data/view/ERR170855
20296	M11 240182	UK	Europe	Wales	2011	07/2010-06/2011	invasive (unspecified/other)	Neisseria meningitidis	B	B	B	ERR170856	B	P1.19,15	F5-1	ST-9834											ERR170856	https://www.ebi.ac.uk/ena/data/view/	https://www.ebi.ac.uk/ena/data/view/ERR170856
20297	M11 240183	UK	Europe	Eastern	2011	07/2010-06/2011	invasive (unspecified/other)	Neisseria meningitidis	B	B	B	ERR170857	B	P1.7,16	F5-2	ST-32	cc32										ERR170857	https://www.ebi.ac.uk/ena/data/view/	https://www.ebi.ac.uk/ena/data/view/ERR170857
20298	M11 240185	UK	Europe	North East	2011	07/2010-06/2011	invasive (unspecified/other)	Neisseria meningitidis	B	B	B	ERR170858	B	P1.19-1,15-11	F5-1	ST-1049	cc269										ERR170858	https://www.ebi.ac.uk/ena/data/view/	https://www.ebi.ac.uk/ena/data/view/ERR170858
20299	M11 240188	UK	Europe	South East	2011	07/2010-06/2011	invasive (unspecified/other)	Neisseria meningitidis	B	B	B	ERR170859	B	P1.22,14	F1-5	ST-41	cc41/44										ERR170859	https://www.ebi.ac.uk/ena/data/view/	https://www.ebi.ac.uk/ena/data/view/ERR170859
20300	M11 240189	UK	Europe	North East	2011	07/2010-06/2011	invasive (unspecified/other)	Neisseria meningitidis	B	B	B	ERR170860	B	P1.5-1,10-1	F3-1	ST-8068	cc282										ERR170860	https://www.ebi.ac.uk/ena/data/view/	https://www.ebi.ac.uk/ena/data/view/ERR170860
20301	M11 240191	UK	Europe	South East	2011	07/2010-06/2011	invasive (unspecified/other)	Neisseria meningitidis	B	B	B	ERR170861	B	P1.5-1,10-4	F1-5	ST-9892	cc41/44										ERR170861	https://www.ebi.ac.uk/ena/data/view/	https://www.ebi.ac.uk/ena/data/view/ERR170861
20302	M11 240192	UK	Europe	Wales	2011	07/2010-06/2011	invasive (unspecified/other)	Neisseria meningitidis	Y	Y	Y	ERR170862	Y	P1.5-1,10-1	F4-1	ST-1655	cc23										ERR170862	https://www.ebi.ac.uk/ena/data/view/	https://www.ebi.ac.uk/ena/data/view/ERR170862
20303	M11 240193	UK	Europe	North West	2011	07/2010-06/2011	invasive (unspecified/other)	Neisseria meningitidis	B	B	B	ERR170863	B	P1.17-1,23	F1-5	ST-1097	cc41/44										ERR170863	https://www.ebi.ac.uk/ena/data/view/	https://www.ebi.ac.uk/ena/data/view/ERR170863
20304	M11 240195	UK	Europe	South and West	2011	07/2010-06/2011	invasive (unspecified/other)	Neisseria meningitidis	B	B	B	ERR170864	B	P1.7-2,4	F3-5	ST-1475	cc41/44										ERR170864	https://www.ebi.ac.uk/ena/data/view/	https://www.ebi.ac.uk/ena/data/view/ERR170864
20305	M11 240203	UK	Europe	Northern Ireland	2011	07/2010-06/2011	invasive (unspecified/other)	Neisseria meningitidis	B	B	B	ERR170865	B	P1.7-2,4	F1-5	ST-340	cc41/44										ERR170865	https://www.ebi.ac.uk/ena/data/view/	https://www.ebi.ac.uk/ena/data/view/ERR170865
20306	M11 240206	UK	Europe	North East	2011	07/2010-06/2011	invasive (unspecified/other)	Neisseria meningitidis	B	B	B	ERR170866	B	P1.19-2,13-1	F5-5	ST-461	cc461										ERR170866	https://www.ebi.ac.uk/ena/data/view/	https://www.ebi.ac.uk/ena/data/view/ERR170866
20307	M11 240207	UK	Europe	West Midlands	2011	07/2010-06/2011	invasive (unspecified/other)	Neisseria meningitidis	C	C	C	ERR170867	C	P1.21,16	F1-15	ST-839	cc41/44										ERR170867	https://www.ebi.ac.uk/ena/data/view/	https://www.ebi.ac.uk/ena/data/view/ERR170867
20308	M11 240209	UK	Europe	London	2011	07/2010-06/2011	invasive (unspecified/other)	Neisseria meningitidis	Y	Y	Y	ERR170868	Y	P1.21,16	F3-7	ST-1466	cc174										ERR170868	https://www.ebi.ac.uk/ena/data/view/	https://www.ebi.ac.uk/ena/data/view/ERR170868
20309	M11 240210	UK	Europe	South and West	2011	07/2010-06/2011	invasive (unspecified/other)	Neisseria meningitidis	Y	Y	Y	ERR170869	Y	P1.5-1,2-2	F5-8	ST-23	cc23										ERR170869	https://www.ebi.ac.uk/ena/data/view/	https://www.ebi.ac.uk/ena/data/view/ERR170869
20310	M11 240211	UK	Europe	Northern Ireland	2011	07/2010-06/2011	invasive (unspecified/other)	Neisseria meningitidis	Y	Y	Y	ERR170870	Y	P1.21,10-46	F3-7	ST-9893	cc174										ERR170870	https://www.ebi.ac.uk/ena/data/view/	https://www.ebi.ac.uk/ena/data/view/ERR170870
20311	M11 240212	UK	Europe	North East	2011	07/2010-06/2011	invasive (unspecified/other)	Neisseria meningitidis	B	B	B	ERR170871	B	P1.22,9	F5-12	ST-275	cc269										ERR170871	https://www.ebi.ac.uk/ena/data/view/	https://www.ebi.ac.uk/ena/data/view/ERR170871
20312	M11 240213	UK	Europe	North West	2011	07/2010-06/2011	invasive (unspecified/other)	Neisseria meningitidis	B	B	B	ERR170872	B	P1.18-1,14	F1-5	ST-1194	cc41/44										ERR170872	https://www.ebi.ac.uk/ena/data/view/	https://www.ebi.ac.uk/ena/data/view/ERR170872
20313	M11 240214	UK	Europe	London	2011	07/2010-06/2011	invasive (unspecified/other)	Neisseria meningitidis	B	B	B	ERR170873	B	P1.19-2,13-1	F3-9	ST-1946	cc461										ERR170873	https://www.ebi.ac.uk/ena/data/view/	https://www.ebi.ac.uk/ena/data/view/ERR170873
20314	M11 240215	UK	Europe	Yorks and Humber	2011	07/2010-06/2011	invasive (unspecified/other)	Neisseria meningitidis	Y	Y	Y	ERR170874	Y	P1.5-1,10-1	F4-1	ST-1655	cc23										ERR170874	https://www.ebi.ac.uk/ena/data/view/	https://www.ebi.ac.uk/ena/data/view/ERR170874
20315	M11 240216	UK	Europe	East Midlands	2011	07/2010-06/2011	invasive (unspecified/other)	Neisseria meningitidis	Y	Y	Y	ERR170875	Y	P1.5-1,10-1	F4-1	ST-1655	cc23										ERR170875	https://www.ebi.ac.uk/ena/data/view/	https://www.ebi.ac.uk/ena/data/view/ERR170875
20316	M11 240226	UK	Europe	North West	2011	07/2010-06/2011	invasive (unspecified/other)	Neisseria meningitidis	B	B	B	ERR170876	B	P1.19-1,15-11	F5-1	ST-269	cc269										ERR170876	https://www.ebi.ac.uk/ena/data/view/	https://www.ebi.ac.uk/ena/data/view/ERR170876
20317	M11 240227	UK	Europe	North West	2011	07/2010-06/2011	invasive (unspecified/other)	Neisseria meningitidis	Y	Y	Y	ERR170877	Y	P1.5-1,10-4	F4-1	ST-6463	cc23										ERR170877	https://www.ebi.ac.uk/ena/data/view/	https://www.ebi.ac.uk/ena/data/view/ERR170877
20318	M11 240231	UK	Europe	London	2011	07/2010-06/2011	invasive (unspecified/other)	Neisseria meningitidis	W	W	W	ERR170878	W	P1.18-1,16	F4-1	ST-184	cc22										ERR170878	https://www.ebi.ac.uk/ena/data/view/	https://www.ebi.ac.uk/ena/data/view/ERR170878
20319	M11 240232	UK	Europe	South East	2011	07/2010-06/2011	invasive (unspecified/other)	Neisseria meningitidis	B	B	B	ERR170879	B	P1.22-1,14	F4-1	ST-35	cc35										ERR170879	https://www.ebi.ac.uk/ena/data/view/	https://www.ebi.ac.uk/ena/data/view/ERR170879
20320	M11 240233	UK	Europe	South East	2011	07/2010-06/2011	invasive (unspecified/other)	Neisseria meningitidis	NG		NG	ERR170880	NG	P1.18-1,3	F1-23	ST-9835	cc226										ERR170880	https://www.ebi.ac.uk/ena/data/view/	https://www.ebi.ac.uk/ena/data/view/ERR170880
20321	M11 240234	UK	Europe	London	2011	07/2010-06/2011	invasive (unspecified/other)	Neisseria meningitidis	C	C	C	ERR170881	C	P1.7-1,1	F1-5	ST-5238											ERR170881	https://www.ebi.ac.uk/ena/data/view/	https://www.ebi.ac.uk/ena/data/view/ERR170881
20322	M11 240236	UK	Europe	North West	2011	07/2010-06/2011	invasive (unspecified/other)	Neisseria meningitidis	B	B	B	ERR170882	B	P1.22,9	F5-12	ST-1161	cc269										ERR170882	https://www.ebi.ac.uk/ena/data/view/	https://www.ebi.ac.uk/ena/data/view/ERR170882
20323	M11 240237	UK	Europe	West Midlands	2011	07/2010-06/2011	invasive (unspecified/other)	Neisseria meningitidis	B	B	B	ERR170883	B	P1.7-2,4	F1-5	ST-3482											ERR170883	https://www.ebi.ac.uk/ena/data/view/	https://www.ebi.ac.uk/ena/data/view/ERR170883
20324	M11 240241	UK	Europe	North West	2011	07/2010-06/2011	invasive (unspecified/other)	Neisseria meningitidis	B	B	B	ERR170884	B	P1.18-1,3	F1-5	ST-1194	cc41/44										ERR170884	https://www.ebi.ac.uk/ena/data/view/	https://www.ebi.ac.uk/ena/data/view/ERR170884
20325	M11 240242	UK	Europe	North West	2011	07/2010-06/2011	invasive (unspecified/other)	Neisseria meningitidis	B	B	B	ERR170885	B	P1.18-1,3	F1-5	ST-1194	cc41/44										ERR170885	https://www.ebi.ac.uk/ena/data/view/	https://www.ebi.ac.uk/ena/data/view/ERR170885
20326	M11 240243	UK	Europe	South and West	2011	07/2010-06/2011	invasive (unspecified/other)	Neisseria meningitidis	B	B	B	ERR170886	B	P1.22,9	F1-7	ST-9845											ERR170886	https://www.ebi.ac.uk/ena/data/view/	https://www.ebi.ac.uk/ena/data/view/ERR170886
20327	M11 240244	UK	Europe	South East	2011	07/2010-06/2011	invasive (unspecified/other)	Neisseria meningitidis	B	B	B	ERR170887	B	P1.7-2,13-2	F1-5	ST-1960	cc41/44										ERR170887	https://www.ebi.ac.uk/ena/data/view/	https://www.ebi.ac.uk/ena/data/view/ERR170887
20328	M11 240246	UK	Europe	North West	2011	07/2010-06/2011	invasive (unspecified/other)	Neisseria meningitidis	NG	E	E	ERR170888	E	P1.5,2	F1-7	ST-60	cc60										ERR170888	https://www.ebi.ac.uk/ena/data/view/	https://www.ebi.ac.uk/ena/data/view/ERR170888
20329	M11 240247	UK	Europe	North West	2011	07/2010-06/2011	invasive (unspecified/other)	Neisseria meningitidis	C	C	C	ERR170889	C	P1.5-1,10-8	F3-6	ST-11	cc11										ERR170889	https://www.ebi.ac.uk/ena/data/view/	https://www.ebi.ac.uk/ena/data/view/ERR170889
20330	M11 240248	UK	Europe	North West	2011	07/2010-06/2011	invasive (unspecified/other)	Neisseria meningitidis	B	B	B	ERR170890	B	P1.18-1,3	F1-5	ST-1194	cc41/44										ERR170890	https://www.ebi.ac.uk/ena/data/view/	https://www.ebi.ac.uk/ena/data/view/ERR170890
20331	M11 240249	UK	Europe	London	2011	07/2010-06/2011	invasive (unspecified/other)	Neisseria meningitidis	B	B	B	ERR170891	B	P1.21,16	F1-7	ST-8944											ERR170891	https://www.ebi.ac.uk/ena/data/view/	https://www.ebi.ac.uk/ena/data/view/ERR170891
20332	M11 240251	UK	Europe	Eastern	2011	07/2010-06/2011	invasive (unspecified/other)	Neisseria meningitidis	B	B	B	ERR170892	B	P1.19-1,15-11	F4-1	ST-269	cc269										ERR170892	https://www.ebi.ac.uk/ena/data/view/	https://www.ebi.ac.uk/ena/data/view/ERR170892
20333	M11 240255	UK	Europe	South and West	2011	07/2010-06/2011	invasive (unspecified/other)	Neisseria meningitidis	B	B	B	ERR170893	B	P1.7-2,4	F1-5	ST-1090	cc41/44										ERR170893	https://www.ebi.ac.uk/ena/data/view/	https://www.ebi.ac.uk/ena/data/view/ERR170893
20334	M11 240256	UK	Europe	North East	2011	07/2010-06/2011	invasive (unspecified/other)	Neisseria meningitidis	B	B	B	ERR170894	B	P1.7-2,4	F1-5	ST-9822	cc41/44										ERR170894	https://www.ebi.ac.uk/ena/data/view/	https://www.ebi.ac.uk/ena/data/view/ERR170894
20335	M11 240258	UK	Europe	South and West	2011	07/2010-06/2011	invasive (unspecified/other)	Neisseria meningitidis	Y	Y	Y	ERR170895	Y	P1.5-1,2-2	F5-8	ST-23	cc23										ERR170895	https://www.ebi.ac.uk/ena/data/view/	https://www.ebi.ac.uk/ena/data/view/ERR170895
20336	M11 240259	UK	Europe	London	2011	07/2010-06/2011	invasive (unspecified/other)	Neisseria meningitidis	B	B	B	ERR170896	B	P1.7-2,4	F1-5	ST-41	cc41/44										ERR170896	https://www.ebi.ac.uk/ena/data/view/	https://www.ebi.ac.uk/ena/data/view/ERR170896
20337	M11 240261	UK	Europe	North West	2011	07/2010-06/2011	invasive (unspecified/other)	Neisseria meningitidis	W	W	W	ERR170897	W	P1.18-1,3	F3-9	ST-184	cc22										ERR170897	https://www.ebi.ac.uk/ena/data/view/	https://www.ebi.ac.uk/ena/data/view/ERR170897
20338	M11 240262	UK	Europe	London	2011	07/2010-06/2011	invasive (unspecified/other)	Neisseria meningitidis	A		A	ERR170898	A	P1.20,9	F3-1	ST-4789	cc5										ERR170898	https://www.ebi.ac.uk/ena/data/view/	https://www.ebi.ac.uk/ena/data/view/ERR170898
20339	M11 240263	UK	Europe	South East	2011	07/2010-06/2011	invasive (unspecified/other)	Neisseria meningitidis	Y	Y	Y	ERR170899	Y	P1.5-1,10-1	F4-1	ST-1655	cc23										ERR170899	https://www.ebi.ac.uk/ena/data/view/	https://www.ebi.ac.uk/ena/data/view/ERR170899
20340	M11 240265	UK	Europe	London	2011	07/2010-06/2011	invasive (unspecified/other)	Neisseria meningitidis	B	B	B	ERR170900	B	P1.19-1,15-11	F5-1	ST-9836	cc269										ERR170900	https://www.ebi.ac.uk/ena/data/view/	https://www.ebi.ac.uk/ena/data/view/ERR170900
20341	M11 240266	UK	Europe	Yorks and Humber	2011	07/2010-06/2011	invasive (unspecified/other)	Neisseria meningitidis	B	B	B	ERR170901	B	P1.22,14	F5-5	ST-213	cc213										ERR170901	https://www.ebi.ac.uk/ena/data/view/	https://www.ebi.ac.uk/ena/data/view/ERR170901
20342	M11 240268	UK	Europe	South East	2011	07/2010-06/2011	invasive (unspecified/other)	Neisseria meningitidis	B	B	B	ERR170902	B	P1.22,14	F5-5	ST-213	cc213										ERR170902	https://www.ebi.ac.uk/ena/data/view/	https://www.ebi.ac.uk/ena/data/view/ERR170902
20343	M11 240269	UK	Europe	South and West	2011	07/2010-06/2011	invasive (unspecified/other)	Neisseria meningitidis	B	B	B	ERR170903	B	P1.7-2,4	F1-5	ST-1090	cc41/44										ERR170903	https://www.ebi.ac.uk/ena/data/view/	https://www.ebi.ac.uk/ena/data/view/ERR170903
20344	M11 240275	UK	Europe	West Midlands	2011	07/2010-06/2011	invasive (unspecified/other)	Neisseria meningitidis	B	B	B	ERR170904	B	P1.19-1,15	F5-1	ST-269	cc269										ERR170904	https://www.ebi.ac.uk/ena/data/view/	https://www.ebi.ac.uk/ena/data/view/ERR170904
20345	M11 240276	UK	Europe	West Midlands	2011	07/2010-06/2011	invasive (unspecified/other)	Neisseria meningitidis	B	B	B	ERR170905	B	P1.7-2,4	F3-3	ST-41	cc41/44										ERR170905	https://www.ebi.ac.uk/ena/data/view/	https://www.ebi.ac.uk/ena/data/view/ERR170905
20346	M11 240277	UK	Europe	South East	2011	07/2010-06/2011	invasive (unspecified/other)	Neisseria meningitidis	Y	Y	Y	ERR170906	Y	P1.5-1,10-1	F4-1	ST-1655	cc23										ERR170906	https://www.ebi.ac.uk/ena/data/view/	https://www.ebi.ac.uk/ena/data/view/ERR170906
20347	M11 240278	UK	Europe	East Midlands	2011	07/2010-06/2011	invasive (unspecified/other)	Neisseria meningitidis	Y	Y	Y	ERR170907	Y	P1.7-2,30-4	F4-1	ST-1655	cc23										ERR170907	https://www.ebi.ac.uk/ena/data/view/	https://www.ebi.ac.uk/ena/data/view/ERR170907
20348	M11 240280	UK	Europe	Northern Ireland	2011	07/2010-06/2011	invasive (unspecified/other)	Neisseria meningitidis	B	B	B	ERR170908	B	P1.7-2,13	F4-1	ST-278	cc35										ERR170908	https://www.ebi.ac.uk/ena/data/view/	https://www.ebi.ac.uk/ena/data/view/ERR170908
20349	M11 240281	UK	Europe	North East	2011	07/2010-06/2011	invasive (unspecified/other)	Neisseria meningitidis	B	B	B	ERR170909	B	P1.22,9	F5-12	ST-275	cc269										ERR170909	https://www.ebi.ac.uk/ena/data/view/	https://www.ebi.ac.uk/ena/data/view/ERR170909
20350	M11 240282	UK	Europe	West Midlands	2011	07/2010-06/2011	invasive (unspecified/other)	Neisseria meningitidis	B	B	B	ERR170910	B	P1.22,14	F5-5	ST-213	cc213										ERR170910	https://www.ebi.ac.uk/ena/data/view/	https://www.ebi.ac.uk/ena/data/view/ERR170910
20351	M11 240283	UK	Europe	Eastern	2011	07/2010-06/2011	invasive (unspecified/other)	Neisseria meningitidis	Y	Y	Y	ERR170911	Y	P1.5-2,10-1	F4-1	ST-23	cc23										ERR170911	https://www.ebi.ac.uk/ena/data/view/	https://www.ebi.ac.uk/ena/data/view/ERR170911
20352	M11 240284	UK	Europe	North West	2011	07/2010-06/2011	invasive (unspecified/other)	Neisseria meningitidis	B	B	B	ERR170912	B	P1.22,9	F5-12	ST-1161	cc269										ERR170912	https://www.ebi.ac.uk/ena/data/view/	https://www.ebi.ac.uk/ena/data/view/ERR170912
20353	M11 240285	UK	Europe	North East	2011	07/2010-06/2011	invasive (unspecified/other)	Neisseria meningitidis	B	B	B	ERR170913	B	P1.5-1,10-4	F5-1	ST-33	cc32										ERR170913	https://www.ebi.ac.uk/ena/data/view/	https://www.ebi.ac.uk/ena/data/view/ERR170913
20354	M11 240286	UK	Europe	East Midlands	2011	07/2010-06/2011	invasive (unspecified/other)	Neisseria meningitidis	B	B	B	ERR170914	B	P1.5,2	F3-6	ST-9894											ERR170914	https://www.ebi.ac.uk/ena/data/view/	https://www.ebi.ac.uk/ena/data/view/ERR170914
20355	M11 240287	UK	Europe	Northern Ireland	2011	07/2010-06/2011	invasive (unspecified/other)	Neisseria meningitidis	B	B	B	ERR170915	B	P1.5-2,10-1	F4-1	ST-9846	cc865										ERR170915	https://www.ebi.ac.uk/ena/data/view/	https://www.ebi.ac.uk/ena/data/view/ERR170915
20356	M11 240289	UK	Europe	Northern Ireland	2011	07/2010-06/2011	invasive (unspecified/other)	Neisseria meningitidis	B	B	B	ERR170916	B	P1.7-2,4	F1-5	ST-340	cc41/44										ERR170916	https://www.ebi.ac.uk/ena/data/view/	https://www.ebi.ac.uk/ena/data/view/ERR170916
20357	M11 240290	UK	Europe	Yorks and Humber	2011	07/2010-06/2011	invasive (unspecified/other)	Neisseria meningitidis	B	B	B	ERR170917	B	P1.22,14	F5-5	ST-9895	cc213										ERR170917	https://www.ebi.ac.uk/ena/data/view/	https://www.ebi.ac.uk/ena/data/view/ERR170917
20358	M11 240291	UK	Europe	South and West	2011	07/2010-06/2011	invasive (unspecified/other)	Neisseria meningitidis	B	B	B	ERR170918	B	P1.7-1,1	F1-5	ST-2363	cc41/44										ERR170918	https://www.ebi.ac.uk/ena/data/view/	https://www.ebi.ac.uk/ena/data/view/ERR170918
20359	M11 240294	UK	Europe	London	2011	07/2010-06/2011	invasive (unspecified/other)	Neisseria meningitidis	C	C	C	ERR170919	C	P1.5-1,10-8	F3-6	ST-11	cc11										ERR170919	https://www.ebi.ac.uk/ena/data/view/	https://www.ebi.ac.uk/ena/data/view/ERR170919
20360	M11 240295	UK	Europe	Eastern	2011	07/2010-06/2011	invasive (unspecified/other)	Neisseria meningitidis	B	B	B	ERR170920	B	P1.22,14	F1-5	ST-303	cc41/44										ERR170920	https://www.ebi.ac.uk/ena/data/view/	https://www.ebi.ac.uk/ena/data/view/ERR170920
20361	M11 240296	UK	Europe	South East	2011	07/2010-06/2011	invasive (unspecified/other)	Neisseria meningitidis	B	B	B	ERR170921	B	P1.19,15	F4-28	ST-34	cc32										ERR170921	https://www.ebi.ac.uk/ena/data/view/	https://www.ebi.ac.uk/ena/data/view/ERR170921
20362	M11 240297	UK	Europe	Yorks and Humber	2011	07/2010-06/2011	invasive (unspecified/other)	Neisseria meningitidis	B	B	B	ERR170922	B	P1.22,14	F5-5	ST-213	cc213										ERR170922	https://www.ebi.ac.uk/ena/data/view/	https://www.ebi.ac.uk/ena/data/view/ERR170922
20363	M11 240298	UK	Europe	South East	2011	07/2010-06/2011	invasive (unspecified/other)	Neisseria meningitidis	Y	Y	Y	ERR170923	Y	P1.5-1,10-1	F4-1	ST-1655	cc23										ERR170923	https://www.ebi.ac.uk/ena/data/view/	https://www.ebi.ac.uk/ena/data/view/ERR170923
20364	M11 240299	UK	Europe	South East	2011	07/2010-06/2011	invasive (unspecified/other)	Neisseria meningitidis	B	B	B	ERR170924	B	P1.7-2,4	F1-5	ST-2314	cc41/44										ERR170924	https://www.ebi.ac.uk/ena/data/view/	https://www.ebi.ac.uk/ena/data/view/ERR170924
20365	M11 240302	UK	Europe	North West	2011	07/2010-06/2011	invasive (unspecified/other)	Neisseria meningitidis	W	W	W	ERR170925	W	P1.18-1,3	F4-1	ST-184	cc22										ERR170925	https://www.ebi.ac.uk/ena/data/view/	https://www.ebi.ac.uk/ena/data/view/ERR170925
20366	M11 240303	UK	Europe	East Midlands	2011	07/2010-06/2011	invasive (unspecified/other)	Neisseria meningitidis	B	B	B	ERR170926	B	P1.22,9	F5-12	ST-275	cc269										ERR170926	https://www.ebi.ac.uk/ena/data/view/	https://www.ebi.ac.uk/ena/data/view/ERR170926
20367	M11 240304	UK	Europe	London	2011	07/2010-06/2011	invasive (unspecified/other)	Neisseria meningitidis	B	B	B	ERR170927	B	P1.19,15	F5-5	ST-2888											ERR170927	https://www.ebi.ac.uk/ena/data/view/	https://www.ebi.ac.uk/ena/data/view/ERR170927
20368	M11 240305	UK	Europe	South and West	2011	07/2010-06/2011	invasive (unspecified/other)	Neisseria meningitidis	W	W	W	ERR170928	W	P1.5,2	F1-1	ST-11	cc11										ERR170928	https://www.ebi.ac.uk/ena/data/view/	https://www.ebi.ac.uk/ena/data/view/ERR170928
20369	M11 240306	UK	Europe	Yorks and Humber	2011	07/2010-06/2011	invasive (unspecified/other)	Neisseria meningitidis	B	B	B	ERR170929	B	P1.7-2,4	F1-5	ST-41	cc41/44										ERR170929	https://www.ebi.ac.uk/ena/data/view/	https://www.ebi.ac.uk/ena/data/view/ERR170929
20370	M11 240309	UK	Europe	North West	2011	07/2010-06/2011	invasive (unspecified/other)	Neisseria meningitidis	B	B	B	ERR172493	B	P1.22,9	F1-7	ST-9837											ERR172493	https://www.ebi.ac.uk/ena/data/view/	https://www.ebi.ac.uk/ena/data/view/ERR172493
20371	M11 240311	UK	Europe	South and West	2011	07/2010-06/2011	invasive (unspecified/other)	Neisseria meningitidis	B	B	B	ERR172494	B	P1.7-2,4	F1-5	ST-9896	cc41/44										ERR172494	https://www.ebi.ac.uk/ena/data/view/	https://www.ebi.ac.uk/ena/data/view/ERR172494
20372	M11 240312	UK	Europe	West Midlands	2011	07/2010-06/2011	invasive (unspecified/other)	Neisseria meningitidis	Y	Y	Y	ERR172495	Y	P1.5-1,10-4	F4-1	ST-23	cc23										ERR172495	https://www.ebi.ac.uk/ena/data/view/	https://www.ebi.ac.uk/ena/data/view/ERR172495
20373	M11 240313	UK	Europe	London	2011	07/2010-06/2011	invasive (unspecified/other)	Neisseria meningitidis	Y	Y	Y	ERR172496	Y	P1.5-1,10-1	F4-1	ST-1655	cc23										ERR172496	https://www.ebi.ac.uk/ena/data/view/	https://www.ebi.ac.uk/ena/data/view/ERR172496
20374	M11 240314	UK	Europe	Yorks and Humber	2011	07/2010-06/2011	invasive (unspecified/other)	Neisseria meningitidis	B	B	B	ERR172497	B	P1.22,9	F5-12	ST-1161	cc269										ERR172497	https://www.ebi.ac.uk/ena/data/view/	https://www.ebi.ac.uk/ena/data/view/ERR172497
20375	M11 240315	UK	Europe	Yorks and Humber	2011	07/2010-06/2011	invasive (unspecified/other)	Neisseria meningitidis	B	B	B	ERR172498	B	P1.22,9	F5-12	ST-1161	cc269										ERR172498	https://www.ebi.ac.uk/ena/data/view/	https://www.ebi.ac.uk/ena/data/view/ERR172498
20376	M11 240316	UK	Europe	East Midlands	2011	07/2010-06/2011	invasive (unspecified/other)	Neisseria meningitidis	B	B	B	ERR172499	B	P1.21,16	F5-1	ST-479	cc269										ERR172499	https://www.ebi.ac.uk/ena/data/view/	https://www.ebi.ac.uk/ena/data/view/ERR172499
20377	M11 240317	UK	Europe	South and West	2011	07/2010-06/2011	invasive (unspecified/other)	Neisseria meningitidis	B	B	B	ERR172500	B	P1.19-1,15-11	F5-1	ST-269	cc269										ERR172500	https://www.ebi.ac.uk/ena/data/view/	https://www.ebi.ac.uk/ena/data/view/ERR172500
20378	M11 240318	UK	Europe	Northern Ireland	2011	07/2010-06/2011	invasive (unspecified/other)	Neisseria meningitidis	B	B	B	ERR172501	B	P1.22,9	F5-12	ST-9004	cc269										ERR172501	https://www.ebi.ac.uk/ena/data/view/	https://www.ebi.ac.uk/ena/data/view/ERR172501
20379	M11 240319	UK	Europe	London	2011	07/2010-06/2011	invasive (unspecified/other)	Neisseria meningitidis	Y	Y	Y	ERR172502	Y	P1.5-1,10-1	F4-1	ST-1655	cc23										ERR172502	https://www.ebi.ac.uk/ena/data/view/	https://www.ebi.ac.uk/ena/data/view/ERR172502
20380	M11 240322	UK	Europe	North West	2011	07/2010-06/2011	invasive (unspecified/other)	Neisseria meningitidis	Y	Y	Y	ERR172503	Y	P1.5-1,10-1	F4-1	ST-1655	cc23										ERR172503	https://www.ebi.ac.uk/ena/data/view/	https://www.ebi.ac.uk/ena/data/view/ERR172503
20381	M11 240323	UK	Europe	East Midlands	2011	07/2010-06/2011	invasive (unspecified/other)	Neisseria meningitidis	B	B	B	ERR172504	B	P1.5-1,10-26	F1-5	ST-9847											ERR172504	https://www.ebi.ac.uk/ena/data/view/	https://www.ebi.ac.uk/ena/data/view/ERR172504
20382	M11 240324	UK	Europe	West Midlands	2011	07/2010-06/2011	invasive (unspecified/other)	Neisseria meningitidis	C	C	C	ERR172505	C	P1.7,16-29	F3-3	ST-32	cc32										ERR172505	https://www.ebi.ac.uk/ena/data/view/	https://www.ebi.ac.uk/ena/data/view/ERR172505
20383	M11 240326	UK	Europe	East Midlands	2011	07/2010-06/2011	invasive (unspecified/other)	Neisseria meningitidis	Y	Y	Y	ERR172506	Y	P1.5-1,10-1	F4-1	ST-1655	cc23										ERR172506	https://www.ebi.ac.uk/ena/data/view/	https://www.ebi.ac.uk/ena/data/view/ERR172506
20384	M11 240328	UK	Europe	West Midlands	2011	07/2010-06/2011	invasive (unspecified/other)	Neisseria meningitidis	B	B	B	ERR172507	B	P1.7-2,4	F1-5	ST-1194	cc41/44										ERR172507	https://www.ebi.ac.uk/ena/data/view/	https://www.ebi.ac.uk/ena/data/view/ERR172507
20385	M11 240330	UK	Europe	North West	2011	07/2010-06/2011	invasive (unspecified/other)	Neisseria meningitidis	B	B	B	ERR172508	B	P1.22,9	F5-12	ST-1161	cc269										ERR172508	https://www.ebi.ac.uk/ena/data/view/	https://www.ebi.ac.uk/ena/data/view/ERR172508
20386	M11 240333	UK	Europe	London	2011	07/2010-06/2011	invasive (unspecified/other)	Neisseria meningitidis	B	B	B	ERR172509	B	P1.7-2,15	F2-9	ST-833	cc41/44										ERR172509	https://www.ebi.ac.uk/ena/data/view/	https://www.ebi.ac.uk/ena/data/view/ERR172509
20387	M11 240334	UK	Europe	South East	2011	07/2010-06/2011	invasive (unspecified/other)	Neisseria meningitidis	B	B	B	ERR172510	B	P1.22,9	F5-12	ST-6604	cc269										ERR172510	https://www.ebi.ac.uk/ena/data/view/	https://www.ebi.ac.uk/ena/data/view/ERR172510
20388	M11 240335	UK	Europe	East Midlands	2011	07/2010-06/2011	invasive (unspecified/other)	Neisseria meningitidis	B	B	B	ERR172511	B	P1.22,14	F5-9	ST-162	cc162										ERR172511	https://www.ebi.ac.uk/ena/data/view/	https://www.ebi.ac.uk/ena/data/view/ERR172511
20389	M11 240337	UK	Europe	North West	2011	07/2010-06/2011	invasive (unspecified/other)	Neisseria meningitidis	B	B	B	ERR172512	B	P1.22,14	F5-5	ST-213	cc213										ERR172512	https://www.ebi.ac.uk/ena/data/view/	https://www.ebi.ac.uk/ena/data/view/ERR172512
20390	M11 240338	UK	Europe	North West	2011	07/2010-06/2011	invasive (unspecified/other)	Neisseria meningitidis	B	B	B	ERR172513	B	P1.18-1,3	F5-36	ST-3737	cc1157										ERR172513	https://www.ebi.ac.uk/ena/data/view/	https://www.ebi.ac.uk/ena/data/view/ERR172513
20391	M11 240339	UK	Europe	North West	2011	07/2010-06/2011	invasive (unspecified/other)	Neisseria meningitidis	B	B	B	ERR172514	B	P1.5,2	F1-7	ST-60	cc60										ERR172514	https://www.ebi.ac.uk/ena/data/view/	https://www.ebi.ac.uk/ena/data/view/ERR172514
20392	M11 240341	UK	Europe	London	2011	07/2010-06/2011	invasive (unspecified/other)	Neisseria meningitidis	B	B	B	ERR172515	B	P1.12-1,16	F1-5	ST-485	cc41/44										ERR172515	https://www.ebi.ac.uk/ena/data/view/	https://www.ebi.ac.uk/ena/data/view/ERR172515
20393	M11 240342	UK	Europe	North West	2011	07/2010-06/2011	invasive (unspecified/other)	Neisseria meningitidis	B	B	B	ERR172516	B	P1.7,16	F3-3	ST-32	cc32										ERR172516	https://www.ebi.ac.uk/ena/data/view/	https://www.ebi.ac.uk/ena/data/view/ERR172516
20394	M11 240343	UK	Europe	West Midlands	2011	07/2010-06/2011	invasive (unspecified/other)	Neisseria meningitidis	B	B	B	ERR172517	B	P1.7-2,4	F1-5	ST-1200	cc41/44										ERR172517	https://www.ebi.ac.uk/ena/data/view/	https://www.ebi.ac.uk/ena/data/view/ERR172517
20395	M11 240344	UK	Europe	London	2011	07/2010-06/2011	invasive (unspecified/other)	Neisseria meningitidis	B	B	B	ERR172518	B	P1.22,14	F5-5	ST-213	cc213										ERR172518	https://www.ebi.ac.uk/ena/data/view/	https://www.ebi.ac.uk/ena/data/view/ERR172518
20396	M11 240346	UK	Europe	London	2011	07/2010-06/2011	invasive (unspecified/other)	Neisseria meningitidis	Y	Y	Y	ERR172519	Y	P1.5-8,10-4	F5-2	ST-168	cc167										ERR172519	https://www.ebi.ac.uk/ena/data/view/	https://www.ebi.ac.uk/ena/data/view/ERR172519
20397	M11 240347	UK	Europe	London	2011	07/2010-06/2011	invasive (unspecified/other)	Neisseria meningitidis	C	C	C	ERR172520	C	P1.ND,ND	F3-9	ST-5133	cc103										ERR172520	https://www.ebi.ac.uk/ena/data/view/	https://www.ebi.ac.uk/ena/data/view/ERR172520
20398	M11 240348	UK	Europe	North East	2011	07/2010-06/2011	invasive (unspecified/other)	Neisseria meningitidis	B	B	B	ERR172521	B	P1.22,14	F5-5	ST-213	cc213										ERR172521	https://www.ebi.ac.uk/ena/data/view/	https://www.ebi.ac.uk/ena/data/view/ERR172521
20399	M11 240349	UK	Europe	North East	2011	07/2010-06/2011	invasive (unspecified/other)	Neisseria meningitidis	W	W	W	ERR172522	W	P1.18-1,3	F4-1	ST-22	cc22										ERR172522	https://www.ebi.ac.uk/ena/data/view/	https://www.ebi.ac.uk/ena/data/view/ERR172522
20400	M11 240350	UK	Europe	West Midlands	2011	07/2010-06/2011	invasive (unspecified/other)	Neisseria meningitidis	B	B	B	ERR172523	B	P1.7-2,4	F1-7	ST-9838	cc41/44										ERR172523	https://www.ebi.ac.uk/ena/data/view/	https://www.ebi.ac.uk/ena/data/view/ERR172523
20401	M11 240352	UK	Europe	South and West	2011	07/2010-06/2011	invasive (unspecified/other)	Neisseria meningitidis	B	B	B	ERR172524	B	P1.22,9	F5-12	ST-1161	cc269										ERR172524	https://www.ebi.ac.uk/ena/data/view/	https://www.ebi.ac.uk/ena/data/view/ERR172524
20402	M11 240353	UK	Europe	Yorks and Humber	2011	07/2010-06/2011	invasive (unspecified/other)	Neisseria meningitidis	B	B	B	ERR172525	B	P1.22,9	F5-12	ST-275	cc269										ERR172525	https://www.ebi.ac.uk/ena/data/view/	https://www.ebi.ac.uk/ena/data/view/ERR172525
20403	M11 240356	UK	Europe	South East	2011	07/2010-06/2011	invasive (unspecified/other)	Neisseria meningitidis	B	B	B	ERR172526	B	P1.7,16	F3-3	ST-32	cc32										ERR172526	https://www.ebi.ac.uk/ena/data/view/	https://www.ebi.ac.uk/ena/data/view/ERR172526
20404	M11 240358	UK	Europe	East Midlands	2011	07/2010-06/2011	invasive (unspecified/other)	Neisseria meningitidis	W/Y	W/Y	W/Y	ERR172527	W/Y	P1.5-1,2-2	F5-8	ST-23	cc23										ERR172527	https://www.ebi.ac.uk/ena/data/view/	https://www.ebi.ac.uk/ena/data/view/ERR172527
20405	M11 240360	UK	Europe	London	2011	07/2010-06/2011	invasive (unspecified/other)	Neisseria meningitidis	B	B	B	ERR172528	B	P1.19,15	F1-5	ST-180	cc41/44										ERR172528	https://www.ebi.ac.uk/ena/data/view/	https://www.ebi.ac.uk/ena/data/view/ERR172528
20406	M11 240363	UK	Europe	South East	2011	07/2010-06/2011	invasive (unspecified/other)	Neisseria meningitidis	C	C	C	ERR172529	C	P1.18-1,3	F3-9	ST-5315											ERR172529	https://www.ebi.ac.uk/ena/data/view/	https://www.ebi.ac.uk/ena/data/view/ERR172529
20407	M11 240364	UK	Europe	West Midlands	2011	07/2010-06/2011	invasive (unspecified/other)	Neisseria meningitidis	B	B	B	ERR172530	B	P1.7-2,4	F1-18	ST-154	cc41/44										ERR172530	https://www.ebi.ac.uk/ena/data/view/	https://www.ebi.ac.uk/ena/data/view/ERR172530
20408	M11 240365	UK	Europe	South East	2011	07/2010-06/2011	invasive (unspecified/other)	Neisseria meningitidis	B	B	B	ERR172531	B	P1.7-2,4	F1-5	ST-41	cc41/44										ERR172531	https://www.ebi.ac.uk/ena/data/view/	https://www.ebi.ac.uk/ena/data/view/ERR172531
20409	M11 240366	UK	Europe	Northern Ireland	2011	07/2010-06/2011	invasive (unspecified/other)	Neisseria meningitidis	B	B	B	ERR172532	B	P1.5-1,10-10	F5-1	ST-33	cc32										ERR172532	https://www.ebi.ac.uk/ena/data/view/	https://www.ebi.ac.uk/ena/data/view/ERR172532
20410	M11 240367	UK	Europe	Eastern	2011	07/2010-06/2011	invasive (unspecified/other)	Neisseria meningitidis	B	B	B	ERR172533	B	P1.7-1,1	F1-2	ST-46	cc41/44										ERR172533	https://www.ebi.ac.uk/ena/data/view/	https://www.ebi.ac.uk/ena/data/view/ERR172533
20411	M11 240368	UK	Europe	North West	2011	07/2010-06/2011	invasive (unspecified/other)	Neisseria meningitidis	B	B	B	ERR172534	B	P1.19-1,15-11	F5-1	ST-269	cc269										ERR172534	https://www.ebi.ac.uk/ena/data/view/	https://www.ebi.ac.uk/ena/data/view/ERR172534
20412	M11 240369	UK	Europe	Yorks and Humber	2011	07/2010-06/2011	invasive (unspecified/other)	Neisseria meningitidis	B	B	B	ERR172535	B	P1.7-2,4	F1-5	ST-41	cc41/44										ERR172535	https://www.ebi.ac.uk/ena/data/view/	https://www.ebi.ac.uk/ena/data/view/ERR172535
20413	M11 240371	UK	Europe	North West	2011	07/2010-06/2011	invasive (unspecified/other)	Neisseria meningitidis	B	B	B	ERR172536	B	P1.22,14	F5-9	ST-162	cc162										ERR172536	https://www.ebi.ac.uk/ena/data/view/	https://www.ebi.ac.uk/ena/data/view/ERR172536
20414	M11 240372	UK	Europe	Eastern	2011	07/2010-06/2011	invasive (unspecified/other)	Neisseria meningitidis	NG	Y	Y	ERR172537	Y	P1.5-1,10-4	F4-1	ST-1655	cc23										ERR172537	https://www.ebi.ac.uk/ena/data/view/	https://www.ebi.ac.uk/ena/data/view/ERR172537
20415	M11 240373	UK	Europe	North East	2011	07/2010-06/2011	invasive (unspecified/other)	Neisseria meningitidis	B	B	B	ERR172538	B	P1.5-2,10-2	F1-19	ST-1194	cc41/44										ERR172538	https://www.ebi.ac.uk/ena/data/view/	https://www.ebi.ac.uk/ena/data/view/ERR172538
20416	M11 240375	UK	Europe	North West	2011	07/2010-06/2011	invasive (unspecified/other)	Neisseria meningitidis	B	B	B	ERR172539	B	P1.19-1,15-11	F5-1	ST-269	cc269										ERR172539	https://www.ebi.ac.uk/ena/data/view/	https://www.ebi.ac.uk/ena/data/view/ERR172539
20417	M11 240376	UK	Europe	Eastern	2011	07/2010-06/2011	invasive (unspecified/other)	Neisseria meningitidis	B	B	B	ERR172540	B	P1.17-1,23	F5-1	ST-269	cc269										ERR172540	https://www.ebi.ac.uk/ena/data/view/	https://www.ebi.ac.uk/ena/data/view/ERR172540
20418	M11 240381	UK	Europe	North West	2011	07/2010-06/2011	invasive (unspecified/other)	Neisseria meningitidis	B	B	B	ERR172541	B	P1.22,14	F5-9	ST-162	cc162										ERR172541	https://www.ebi.ac.uk/ena/data/view/	https://www.ebi.ac.uk/ena/data/view/ERR172541
20419	M11 240382	UK	Europe	South and West	2011	07/2010-06/2011	invasive (unspecified/other)	Neisseria meningitidis	B	B	B	ERR172542	B	P1.12-1,16	F1-5	ST-485	cc41/44										ERR172542	https://www.ebi.ac.uk/ena/data/view/	https://www.ebi.ac.uk/ena/data/view/ERR172542
20420	M11 240383	UK	Europe	West Midlands	2011	07/2010-06/2011	invasive (unspecified/other)	Neisseria meningitidis	B	B	B	ERR172543	B	P1.19,15	F4-1	ST-3077	cc35										ERR172543	https://www.ebi.ac.uk/ena/data/view/	https://www.ebi.ac.uk/ena/data/view/ERR172543
20421	M11 240386	UK	Europe	North West	2011	07/2010-06/2011	invasive (unspecified/other)	Neisseria meningitidis	B	B	B	ERR172544	B	P1.22,14	F1-5	ST-41	cc41/44										ERR172544	https://www.ebi.ac.uk/ena/data/view/	https://www.ebi.ac.uk/ena/data/view/ERR172544
20422	M11 240387	UK	Europe	Yorks and Humber	2011	07/2010-06/2011	invasive (unspecified/other)	Neisseria meningitidis	W	W	W	ERR172545	W	P1.18-1,3	F3-55	ST-184	cc22										ERR172545	https://www.ebi.ac.uk/ena/data/view/	https://www.ebi.ac.uk/ena/data/view/ERR172545
20423	M11 240388	UK	Europe	West Midlands	2011	07/2010-06/2011	invasive (unspecified/other)	Neisseria meningitidis	B	B	B	ERR172546	B	P1.22,14	F5-1	ST-9823	cc269										ERR172546	https://www.ebi.ac.uk/ena/data/view/	https://www.ebi.ac.uk/ena/data/view/ERR172546
20424	M11 240389	UK	Europe	South and West	2011	07/2010-06/2011	invasive (unspecified/other)	Neisseria meningitidis	W	W	W	ERR172547	W	P1.5,2	F1-1	ST-11	cc11										ERR172547	https://www.ebi.ac.uk/ena/data/view/	https://www.ebi.ac.uk/ena/data/view/ERR172547
20425	M11 240390	UK	Europe	Eastern	2011	07/2010-06/2011	invasive (unspecified/other)	Neisseria meningitidis	B	B	B	ERR172548	B	P1.22,9	F1-7	ST-1159											ERR172548	https://www.ebi.ac.uk/ena/data/view/	https://www.ebi.ac.uk/ena/data/view/ERR172548
20426	M11 240391	UK	Europe	North East	2011	07/2010-06/2011	invasive (unspecified/other)	Neisseria meningitidis	B	B	B	ERR172549	B	P1.7-2,4	F1-5	ST-9824	cc41/44										ERR172549	https://www.ebi.ac.uk/ena/data/view/	https://www.ebi.ac.uk/ena/data/view/ERR172549
20427	M11 240392	UK	Europe	North West	2011	07/2010-06/2011	invasive (unspecified/other)	Neisseria meningitidis	B	B	B	ERR172550	B	P1.12-6,13-4	F5-1	ST-290	cc32										ERR172550	https://www.ebi.ac.uk/ena/data/view/	https://www.ebi.ac.uk/ena/data/view/ERR172550
20428	M11 240394	UK	Europe	North East	2011	07/2010-06/2011	invasive (unspecified/other)	Neisseria meningitidis	B	B	B	ERR172551	B	P1.7-2,4	F5-5	ST-5103	cc60										ERR172551	https://www.ebi.ac.uk/ena/data/view/	https://www.ebi.ac.uk/ena/data/view/ERR172551
20429	M11 240395	UK	Europe	North West	2011	07/2010-06/2011	invasive (unspecified/other)	Neisseria meningitidis	B	B	B	ERR172552	B	P1.22,9	F5-12	ST-1163	cc269										ERR172552	https://www.ebi.ac.uk/ena/data/view/	https://www.ebi.ac.uk/ena/data/view/ERR172552
20430	M11 240396	UK	Europe	East Midlands	2011	07/2010-06/2011	invasive (unspecified/other)	Neisseria meningitidis	Y	Y	Y	ERR172553	Y	P1.5-1,10-1	F4-1	ST-1655	cc23										ERR172553	https://www.ebi.ac.uk/ena/data/view/	https://www.ebi.ac.uk/ena/data/view/ERR172553
20431	M11 240397	UK	Europe	North West	2011	07/2010-06/2011	invasive (unspecified/other)	Neisseria meningitidis	B	B	B	ERR172554	B	P1.22,9	F5-12	ST-1161	cc269										ERR172554	https://www.ebi.ac.uk/ena/data/view/	https://www.ebi.ac.uk/ena/data/view/ERR172554
20432	M11 240398	UK	Europe	Wales	2011	07/2010-06/2011	invasive (unspecified/other)	Neisseria meningitidis	B	B	B	ERR172555	B	P1.7-2,4	F5-5	ST-41	cc41/44										ERR172555	https://www.ebi.ac.uk/ena/data/view/	https://www.ebi.ac.uk/ena/data/view/ERR172555
20433	M11 240399	UK	Europe	South East	2011	07/2010-06/2011	invasive (unspecified/other)	Neisseria meningitidis	Y	Y	Y	ERR172556	Y	P1.5-1,10-1	F4-1	ST-1655	cc23										ERR172556	https://www.ebi.ac.uk/ena/data/view/	https://www.ebi.ac.uk/ena/data/view/ERR172556
20434	M11 240401	UK	Europe	North West	2011	07/2010-06/2011	invasive (unspecified/other)	Neisseria meningitidis	B	B	B	ERR172557	B	P1.22,9	F5-12	ST-1161	cc269										ERR172557	https://www.ebi.ac.uk/ena/data/view/	https://www.ebi.ac.uk/ena/data/view/ERR172557
20435	M11 240402	UK	Europe	South East	2011	07/2010-06/2011	invasive (unspecified/other)	Neisseria meningitidis	B	B	B	ERR172558	B	P1.21,16	F3-7	ST-9825											ERR172558	https://www.ebi.ac.uk/ena/data/view/	https://www.ebi.ac.uk/ena/data/view/ERR172558
20436	M11 240403	UK	Europe	London	2011	07/2010-06/2011	invasive (unspecified/other)	Neisseria meningitidis	W	W	W	ERR172559	W	P1.5,2	F1-1	ST-11	cc11										ERR172559	https://www.ebi.ac.uk/ena/data/view/	https://www.ebi.ac.uk/ena/data/view/ERR172559
20437	M11 240405	UK	Europe	North West	2011	07/2010-06/2011	invasive (unspecified/other)	Neisseria meningitidis	B	B	B	ERR172560	B	P1.22,9	F5-12	ST-1161	cc269										ERR172560	https://www.ebi.ac.uk/ena/data/view/	https://www.ebi.ac.uk/ena/data/view/ERR172560
20438	M11 240406	UK	Europe	Yorks and Humber	2011	07/2010-06/2011	invasive (unspecified/other)	Neisseria meningitidis	B	B	B	ERR172561	B	P1.7,16	F3-3	ST-32	cc32										ERR172561	https://www.ebi.ac.uk/ena/data/view/	https://www.ebi.ac.uk/ena/data/view/ERR172561
20439	M11 240409	UK	Europe	East Midlands	2011	07/2010-06/2011	invasive (unspecified/other)	Neisseria meningitidis	B	B	B	ERR172562	B	P1.22,14	F5-1	ST-269	cc269										ERR172562	https://www.ebi.ac.uk/ena/data/view/	https://www.ebi.ac.uk/ena/data/view/ERR172562
20440	M11 240411	UK	Europe	London	2011	07/2010-06/2011	invasive (unspecified/other)	Neisseria meningitidis	Y	Y	Y	ERR172563	Y	P1.5-1,2-2	F5-8	ST-4183	cc23										ERR172563	https://www.ebi.ac.uk/ena/data/view/	https://www.ebi.ac.uk/ena/data/view/ERR172563
20441	M11 240412	UK	Europe	Yorks and Humber	2011	07/2010-06/2011	invasive (unspecified/other)	Neisseria meningitidis	B	B	B	ERR172564	B	P1.5,2	F1-7	ST-1430	cc60										ERR172564	https://www.ebi.ac.uk/ena/data/view/	https://www.ebi.ac.uk/ena/data/view/ERR172564
20442	M11 240413	UK	Europe	Eastern	2011	07/2010-06/2011	invasive (unspecified/other)	Neisseria meningitidis	B	B	B	ERR172565	B	P1.21,9	F5-12	ST-9826	cc269										ERR172565	https://www.ebi.ac.uk/ena/data/view/	https://www.ebi.ac.uk/ena/data/view/ERR172565
20443	M11 240414	UK	Europe	Yorks and Humber	2011	07/2010-06/2011	invasive (unspecified/other)	Neisseria meningitidis	B	B	B	ERR172566	B	P1.7-2,4	F5-1	ST-5551	cc41/44										ERR172566	https://www.ebi.ac.uk/ena/data/view/	https://www.ebi.ac.uk/ena/data/view/ERR172566
20444	M11 240417	UK	Europe	London	2011	07/2010-06/2011	invasive (unspecified/other)	Neisseria meningitidis	W	W	W	ERR172567	W	P1.5,2	F1-1	ST-11	cc11										ERR172567	https://www.ebi.ac.uk/ena/data/view/	https://www.ebi.ac.uk/ena/data/view/ERR172567
20445	M11 240420	UK	Europe	Yorks and Humber	2011	07/2010-06/2011	invasive (unspecified/other)	Neisseria meningitidis	B	B	B	ERR172568	B	P1.7-2,4	F1-5	ST-41	cc41/44										ERR172568	https://www.ebi.ac.uk/ena/data/view/	https://www.ebi.ac.uk/ena/data/view/ERR172568
20446	M11 240422	UK	Europe	East Midlands	2011	07/2010-06/2011	invasive (unspecified/other)	Neisseria meningitidis	B	B	B	ERR172569	B	P1.12-1,13-7	F1-7	ST-467	cc269										ERR172569	https://www.ebi.ac.uk/ena/data/view/	https://www.ebi.ac.uk/ena/data/view/ERR172569
20447	M11 240424	UK	Europe	East Midlands	2011	07/2010-06/2011	invasive (unspecified/other)	Neisseria meningitidis	B	B	B	ERR172570	B	P1.17,16-3	F4-1	ST-3101	cc41/44										ERR172570	https://www.ebi.ac.uk/ena/data/view/	https://www.ebi.ac.uk/ena/data/view/ERR172570
20448	M11 240425	UK	Europe	South East	2011	07/2010-06/2011	invasive (unspecified/other)	Neisseria meningitidis	B	B	B	ERR172571	B	P1.22,14	F1-5	ST-41	cc41/44										ERR172571	https://www.ebi.ac.uk/ena/data/view/	https://www.ebi.ac.uk/ena/data/view/ERR172571
20449	M11 240427	UK	Europe	Eastern	2011	07/2010-06/2011	invasive (unspecified/other)	Neisseria meningitidis	W	W	W	ERR172572	W	P1.5,2	F1-1	ST-11	cc11										ERR172572	https://www.ebi.ac.uk/ena/data/view/	https://www.ebi.ac.uk/ena/data/view/ERR172572
20450	M11 240428	UK	Europe	North East	2011	07/2010-06/2011	invasive (unspecified/other)	Neisseria meningitidis	B	B	B	ERR172573	B	P1.22,9	F5-12	ST-275	cc269										ERR172573	https://www.ebi.ac.uk/ena/data/view/	https://www.ebi.ac.uk/ena/data/view/ERR172573
20451	M11 240430	UK	Europe	London	2011	07/2010-06/2011	invasive (unspecified/other)	Neisseria meningitidis	Y	Y	Y	ERR172574	Y	P1.5-2,10-1	F4-1	ST-23	cc23										ERR172574	https://www.ebi.ac.uk/ena/data/view/	https://www.ebi.ac.uk/ena/data/view/ERR172574
20452	M11 240431	UK	Europe	Yorks and Humber	2011	07/2010-06/2011	invasive (unspecified/other)	Neisseria meningitidis	B	B	B	ERR172575	B	P1.22,9	F5-12	ST-9827											ERR172575	https://www.ebi.ac.uk/ena/data/view/	https://www.ebi.ac.uk/ena/data/view/ERR172575
20453	M11 240434	UK	Europe	North West	2011	07/2010-06/2011	invasive (unspecified/other)	Neisseria meningitidis	B	B	B	ERR172576	B	P1.18-1,14	F1-5	ST-1194	cc41/44										ERR172576	https://www.ebi.ac.uk/ena/data/view/	https://www.ebi.ac.uk/ena/data/view/ERR172576
20454	M11 240435	UK	Europe	North West	2011	07/2010-06/2011	invasive (unspecified/other)	Neisseria meningitidis	Y	Y	Y	ERR172577	Y	P1.5-1,10-1	F4-1	ST-1655	cc23										ERR172577	https://www.ebi.ac.uk/ena/data/view/	https://www.ebi.ac.uk/ena/data/view/ERR172577
20455	M11 240436	UK	Europe	North West	2011	07/2010-06/2011	invasive (unspecified/other)	Neisseria meningitidis	B	B	B	ERR172578	B	P1.22,9	F5-12	ST-1161	cc269										ERR172578	https://www.ebi.ac.uk/ena/data/view/	https://www.ebi.ac.uk/ena/data/view/ERR172578
20456	M11 240437	UK	Europe	Northern Ireland	2011	07/2010-06/2011	invasive (unspecified/other)	Neisseria meningitidis	Y		Y	ERR172579	Y	P1.5-1,10-4	F4-3	ST-784	cc92										ERR172579	https://www.ebi.ac.uk/ena/data/view/	https://www.ebi.ac.uk/ena/data/view/ERR172579
20457	M11 240440	UK	Europe	North West	2011	07/2010-06/2011	invasive (unspecified/other)	Neisseria meningitidis	B	B	B	ERR172580	B	P1.5,2	F3-1	ST-60	cc60										ERR172580	https://www.ebi.ac.uk/ena/data/view/	https://www.ebi.ac.uk/ena/data/view/ERR172580
20458	M11 240441	UK	Europe	South East	2011	07/2010-06/2011	invasive (unspecified/other)	Neisseria meningitidis	W	W	W	ERR172581	W	P1.22,26	F3-7	ST-2977	cc174										ERR172581	https://www.ebi.ac.uk/ena/data/view/	https://www.ebi.ac.uk/ena/data/view/ERR172581
20459	M11 240442	UK	Europe	London	2011	07/2010-06/2011	invasive (unspecified/other)	Neisseria meningitidis	Y	Y	Y	ERR172582	Y	P1.5-1,10-1	F4-1	ST-23	cc23										ERR172582	https://www.ebi.ac.uk/ena/data/view/	https://www.ebi.ac.uk/ena/data/view/ERR172582
20460	M12 240156	UK	Europe	West Midlands	2012	07/2011-06/2012	invasive (unspecified/other)	Neisseria meningitidis	W	W	W	ERR170930	W	P1.5,2	F1-1	ST-11	cc11										ERR170930	https://www.ebi.ac.uk/ena/data/view/	https://www.ebi.ac.uk/ena/data/view/ERR170930
20461	M12 240160	UK	Europe	West Midlands	2012	07/2011-06/2012	invasive (unspecified/other)	Neisseria meningitidis	W	W	W	ERR170931	W	P1.5,2	F1-1	ST-11	cc11										ERR170931	https://www.ebi.ac.uk/ena/data/view/	https://www.ebi.ac.uk/ena/data/view/ERR170931
20470	M11 240118	UK	Europe	London	2011	07/2010-06/2011	invasive (unspecified/other)	Neisseria meningitidis	B	B	B	ERR170818	B	P1.7-2,4	F1-5	ST-41	cc41/44										ERR170818	https://www.ebi.ac.uk/ena/data/view/	https://www.ebi.ac.uk/ena/data/view/ERR170818
21092	M11 240443	UK	Europe	Yorks and Humber	2011	07/2011-06/2012	invasive (unspecified/other)	Neisseria meningitidis	B	B	B	ERR314084	B	P1.19-2,13-1	F3-9	ST-461	cc461										ERR314084	https://www.ebi.ac.uk/ena/data/view/	https://www.ebi.ac.uk/ena/data/view/ERR314084
21093	M11 240445	UK	Europe	Eastern	2011	07/2011-06/2012	invasive (unspecified/other)	Neisseria meningitidis	B	B	B	ERR314085	B	P1.22,9	F5-12	ST-1161	cc269										ERR314085	https://www.ebi.ac.uk/ena/data/view/	https://www.ebi.ac.uk/ena/data/view/ERR314085
21094	M11 240446	UK	Europe	South and West	2011	07/2011-06/2012	invasive (unspecified/other)	Neisseria meningitidis	Y	Y	Y	ERR314086	Y	P1.5-1,10-1	F4-1	ST-1655	cc23										ERR314086	https://www.ebi.ac.uk/ena/data/view/	https://www.ebi.ac.uk/ena/data/view/ERR314086
21095	M11 240447	UK	Europe	London	2011	07/2011-06/2012	invasive (unspecified/other)	Neisseria meningitidis	B	B	B	ERR314087	B	P1.18-1,30	F1-5	ST-1960	cc41/44										ERR314087	https://www.ebi.ac.uk/ena/data/view/	https://www.ebi.ac.uk/ena/data/view/ERR314087
21096	M11 240448	UK	Europe	Wales	2011	07/2011-06/2012	invasive (unspecified/other)	Neisseria meningitidis	B	B	B	ERR314088	B	P1.19,15	F5-1	ST-8049	cc32										ERR314088	https://www.ebi.ac.uk/ena/data/view/	https://www.ebi.ac.uk/ena/data/view/ERR314088
21097	M11 240450	UK	Europe	South East	2011	07/2011-06/2012	invasive (unspecified/other)	Neisseria meningitidis	B	B	B	ERR314089	B	P1.21,9	F5-12	ST-1161	cc269										ERR314089	https://www.ebi.ac.uk/ena/data/view/	https://www.ebi.ac.uk/ena/data/view/ERR314089
21098	M11 240451	UK	Europe	Eastern	2011	07/2011-06/2012	invasive (unspecified/other)	Neisseria meningitidis	B	B	B	ERR314090	B	P1.18-1,14	F1-5	ST-1194	cc41/44										ERR314090	https://www.ebi.ac.uk/ena/data/view/	https://www.ebi.ac.uk/ena/data/view/ERR314090
21099	M11 240452	UK	Europe	West Midlands	2011	07/2011-06/2012	invasive (unspecified/other)	Neisseria meningitidis	B	B	B	ERR314091	B	P1.22,14	F5-5	ST-213	cc213										ERR314091	https://www.ebi.ac.uk/ena/data/view/	https://www.ebi.ac.uk/ena/data/view/ERR314091
21100	M11 240453	UK	Europe	North West	2011	07/2011-06/2012	invasive (unspecified/other)	Neisseria meningitidis	B	B	B	ERR314092	B	P1.22,10-1	F5-5	ST-275	cc269										ERR314092	https://www.ebi.ac.uk/ena/data/view/	https://www.ebi.ac.uk/ena/data/view/ERR314092
21101	M11 240456	UK	Europe	North West	2011	07/2011-06/2012	invasive (unspecified/other)	Neisseria meningitidis	B	B	B	ERR314093	B	P1.22,14	F5-5	ST-2391	cc213										ERR314093	https://www.ebi.ac.uk/ena/data/view/	https://www.ebi.ac.uk/ena/data/view/ERR314093
21102	M11 240457	UK	Europe	North West	2011	07/2011-06/2012	invasive (unspecified/other)	Neisseria meningitidis	B	B	B	ERR314094	B	P1.19,15	F1-5	ST-9200	cc41/44										ERR314094	https://www.ebi.ac.uk/ena/data/view/	https://www.ebi.ac.uk/ena/data/view/ERR314094
21103	M11 240458	UK	Europe	London	2011	07/2011-06/2012	invasive (unspecified/other)	Neisseria meningitidis	B	B	B	ERR314095	B	P1.22,9	F1-7	ST-1163	cc269										ERR314095	https://www.ebi.ac.uk/ena/data/view/	https://www.ebi.ac.uk/ena/data/view/ERR314095
21104	M11 240459	UK	Europe	Wales	2011	07/2011-06/2012	invasive (unspecified/other)	Neisseria meningitidis	B	B	B	ERR314096	B	P1.22,9	F5-12	ST-6428	cc269										ERR314096	https://www.ebi.ac.uk/ena/data/view/	https://www.ebi.ac.uk/ena/data/view/ERR314096
21105	M11 240461	UK	Europe	London	2011	07/2011-06/2012	invasive (unspecified/other)	Neisseria meningitidis	Y	Y	Y	ERR314097	Y	P1.5-1,2-2	F5-8	ST-23	cc23										ERR314097	https://www.ebi.ac.uk/ena/data/view/	https://www.ebi.ac.uk/ena/data/view/ERR314097
21106	M11 240463	UK	Europe	North West	2011	07/2011-06/2012	invasive (unspecified/other)	Neisseria meningitidis	B	B	B	ERR314098	B	P1.22,9	F5-12	ST-1161	cc269										ERR314098	https://www.ebi.ac.uk/ena/data/view/	https://www.ebi.ac.uk/ena/data/view/ERR314098
21107	M11 240465	UK	Europe	London	2011	07/2011-06/2012	invasive (unspecified/other)	Neisseria meningitidis	Y	Y	Y	ERR314099	Y	P1.5-1,10-4	F4-1	ST-1655	cc23										ERR314099	https://www.ebi.ac.uk/ena/data/view/	https://www.ebi.ac.uk/ena/data/view/ERR314099
21108	M11 240466	UK	Europe	Yorks and Humber	2011	07/2011-06/2012	invasive (unspecified/other)	Neisseria meningitidis	Y	Y	Y	ERR314100	Y	P1.5-2,10-1	F4-1	ST-8096	cc23										ERR314100	https://www.ebi.ac.uk/ena/data/view/	https://www.ebi.ac.uk/ena/data/view/ERR314100
21109	M11 240467	UK	Europe	East Midlands	2011	07/2011-06/2012	invasive (unspecified/other)	Neisseria meningitidis	B	B	B	ERR314101	B	P1.22,14	F5-9	ST-162	cc162										ERR314101	https://www.ebi.ac.uk/ena/data/view/	https://www.ebi.ac.uk/ena/data/view/ERR314101
21110	M11 240469	UK	Europe	Eastern	2011	07/2011-06/2012	invasive (unspecified/other)	Neisseria meningitidis	B	B	B	ERR314102	B	P1.5-1,10-8	F3-6	ST-10260	cc11										ERR314102	https://www.ebi.ac.uk/ena/data/view/	https://www.ebi.ac.uk/ena/data/view/ERR314102
21111	M11 240470	UK	Europe	South East	2011	07/2011-06/2012	invasive (unspecified/other)	Neisseria meningitidis	B	B	B	ERR314103	B	P1.7-1,1	F5-5	ST-213	cc213										ERR314103	https://www.ebi.ac.uk/ena/data/view/	https://www.ebi.ac.uk/ena/data/view/ERR314103
21112	M11 240471	UK	Europe	South and West	2011	07/2011-06/2012	invasive (unspecified/other)	Neisseria meningitidis	B	B	B	ERR314104	B	P1.5,2	F1-5	ST-60	cc60										ERR314104	https://www.ebi.ac.uk/ena/data/view/	https://www.ebi.ac.uk/ena/data/view/ERR314104
21113	M11 240472	UK	Europe	West Midlands	2011	07/2011-06/2012	invasive (unspecified/other)	Neisseria meningitidis	B	B	B	ERR314105	B	P1.7-1,1	F5-8	ST-2009	cc41/44										ERR314105	https://www.ebi.ac.uk/ena/data/view/	https://www.ebi.ac.uk/ena/data/view/ERR314105
21114	M11 240473	UK	Europe	South and West	2011	07/2011-06/2012	invasive (unspecified/other)	Neisseria meningitidis	B	B	B	ERR314106	B	P1.12-1,16	F1-5	ST-485	cc41/44										ERR314106	https://www.ebi.ac.uk/ena/data/view/	https://www.ebi.ac.uk/ena/data/view/ERR314106
21115	M11 240474	UK	Europe	Northern Ireland	2011	07/2011-06/2012	invasive (unspecified/other)	Neisseria meningitidis	C	C	C	ERR314107	C	P1.21-2,28	F1-5	ST-10261											ERR314107	https://www.ebi.ac.uk/ena/data/view/	https://www.ebi.ac.uk/ena/data/view/ERR314107
21116	M11 240475	UK	Europe	North West	2011	07/2011-06/2012	invasive (unspecified/other)	Neisseria meningitidis	B	B	B	ERR314108	B	P1.22,14	F3-6	ST-4051											ERR314108	https://www.ebi.ac.uk/ena/data/view/	https://www.ebi.ac.uk/ena/data/view/ERR314108
21117	M11 240476	UK	Europe	Yorks and Humber	2011	07/2011-06/2012	invasive (unspecified/other)	Neisseria meningitidis	B	B	B	ERR314109	B	P1.17-1,23	F1-5	ST-1097	cc41/44										ERR314109	https://www.ebi.ac.uk/ena/data/view/	https://www.ebi.ac.uk/ena/data/view/ERR314109
21118	M11 240477	UK	Europe	East Midlands	2011	07/2011-06/2012	invasive (unspecified/other)	Neisseria meningitidis	B	B	B	ERR314110	B	P1.19-1,15-11	F1-7	ST-467	cc269										ERR314110	https://www.ebi.ac.uk/ena/data/view/	https://www.ebi.ac.uk/ena/data/view/ERR314110
21119	M11 240479	UK	Europe	North West	2011	07/2011-06/2012	invasive (unspecified/other)	Neisseria meningitidis	B	B	B	ERR314111	B	P1.7-2,4	F5-9	ST-162	cc162										ERR314111	https://www.ebi.ac.uk/ena/data/view/	https://www.ebi.ac.uk/ena/data/view/ERR314111
21120	M11 240480	UK	Europe	Yorks and Humber	2011	07/2011-06/2012	invasive (unspecified/other)	Neisseria meningitidis	B	B	B	ERR314112	B	P1.19-1,15-11	F3-7	ST-269	cc269										ERR314112	https://www.ebi.ac.uk/ena/data/view/	https://www.ebi.ac.uk/ena/data/view/ERR314112
21121	M11 240484	UK	Europe	North West	2011	07/2011-06/2012	invasive (unspecified/other)	Neisseria meningitidis	B	B	B	ERR314113	B	P1.19,15	F1-5	ST-1163	cc269										ERR314113	https://www.ebi.ac.uk/ena/data/view/	https://www.ebi.ac.uk/ena/data/view/ERR314113
21122	M11 240485	UK	Europe	North East	2011	07/2011-06/2012	invasive (unspecified/other)	Neisseria meningitidis	B	B	B	ERR314114	B	P1.7-2,4	F1-5	ST-2799	cc41/44										ERR314114	https://www.ebi.ac.uk/ena/data/view/	https://www.ebi.ac.uk/ena/data/view/ERR314114
21123	M11 240486	UK	Europe	South East	2011	07/2011-06/2012	invasive (unspecified/other)	Neisseria meningitidis	W	W	W	ERR314115	W	P1.5,2	F1-1	ST-1860	cc11										ERR314115	https://www.ebi.ac.uk/ena/data/view/	https://www.ebi.ac.uk/ena/data/view/ERR314115
21124	M11 240487	UK	Europe	London	2011	07/2011-06/2012	invasive (unspecified/other)	Neisseria meningitidis	B	B	B	ERR314116	B	P1.5-1,10-4	F1-18	ST-10262											ERR314116	https://www.ebi.ac.uk/ena/data/view/	https://www.ebi.ac.uk/ena/data/view/ERR314116
21125	M11 240488	UK	Europe	Yorks and Humber	2011	07/2011-06/2012	invasive (unspecified/other)	Neisseria meningitidis	B	B	B	ERR314117	B	P1.7,30	F1-5	ST-4237	cc865										ERR314117	https://www.ebi.ac.uk/ena/data/view/	https://www.ebi.ac.uk/ena/data/view/ERR314117
21126	M11 240489	UK	Europe	South East	2011	07/2011-06/2012	invasive (unspecified/other)	Neisseria meningitidis	B	B	B	ERR314118	B	P1.22,1	F5-5	ST-213	cc213										ERR314118	https://www.ebi.ac.uk/ena/data/view/	https://www.ebi.ac.uk/ena/data/view/ERR314118
21127	M11 240491	UK	Europe	North East	2011	07/2011-06/2012	invasive (unspecified/other)	Neisseria meningitidis	B	B	B	ERR314119	B	P1.7-2,4	F1-5	ST-3050	cc41/44										ERR314119	https://www.ebi.ac.uk/ena/data/view/	https://www.ebi.ac.uk/ena/data/view/ERR314119
21128	M11 240492	UK	Europe	Eastern	2011	07/2011-06/2012	invasive (unspecified/other)	Neisseria meningitidis	B	B	B	ERR314120	B	P1.7-2,4	F5-5	ST-9822	cc41/44										ERR314120	https://www.ebi.ac.uk/ena/data/view/	https://www.ebi.ac.uk/ena/data/view/ERR314120
21129	M11 240493	UK	Europe	South East	2011	07/2011-06/2012	invasive (unspecified/other)	Neisseria meningitidis	B	B	B	ERR314121	B	P1.7-2,4	F1-5	ST-154	cc41/44										ERR314121	https://www.ebi.ac.uk/ena/data/view/	https://www.ebi.ac.uk/ena/data/view/ERR314121
21130	M11 240494	UK	Europe	Yorks and Humber	2011	07/2011-06/2012	invasive (unspecified/other)	Neisseria meningitidis	Y	Y	Y	ERR314122	Y	P1.5-1,10-1	F4-1	ST-1655	cc23										ERR314122	https://www.ebi.ac.uk/ena/data/view/	https://www.ebi.ac.uk/ena/data/view/ERR314122
21131	M11 240495	UK	Europe	Eastern	2011	07/2011-06/2012	invasive (unspecified/other)	Neisseria meningitidis	B	B	B	ERR314123	B	P1.7,16	F3-3	ST-259	cc32										ERR314123	https://www.ebi.ac.uk/ena/data/view/	https://www.ebi.ac.uk/ena/data/view/ERR314123
21132	M11 240497	UK	Europe	East Midlands	2011	07/2011-06/2012	invasive (unspecified/other)	Neisseria meningitidis	W	W	W	ERR314124	W	P1.18-1,3	F4-48	ST-1281	cc22										ERR314124	https://www.ebi.ac.uk/ena/data/view/	https://www.ebi.ac.uk/ena/data/view/ERR314124
21133	M11 240501	UK	Europe	North West	2011	07/2011-06/2012	invasive (unspecified/other)	Neisseria meningitidis	B	B	B	ERR314125	B	P1.22,14	F5-12	ST-10263											ERR314125	https://www.ebi.ac.uk/ena/data/view/	https://www.ebi.ac.uk/ena/data/view/ERR314125
21134	M11 240502	UK	Europe	London	2011	07/2011-06/2012	invasive (unspecified/other)	Neisseria meningitidis	C	C	C	ERR314126	C	P1.5-1,10-8	F4-1	ST-11	cc11										ERR314126	https://www.ebi.ac.uk/ena/data/view/	https://www.ebi.ac.uk/ena/data/view/ERR314126
21137	M11 240506	UK	Europe	East Midlands	2011	07/2011-06/2012	invasive (unspecified/other)	Neisseria meningitidis	B	B	B	ERR314129	B	P1.7-2,4	F1-5	ST-8988											ERR314129	https://www.ebi.ac.uk/ena/data/view/	https://www.ebi.ac.uk/ena/data/view/ERR314129
21138	M11 240507	UK	Europe	Eastern	2011	07/2011-06/2012	invasive (unspecified/other)	Neisseria meningitidis	Y	Y	Y	ERR314130	Y	P1.5-1,10-1	F4-1	ST-1655	cc23										ERR314130	https://www.ebi.ac.uk/ena/data/view/	https://www.ebi.ac.uk/ena/data/view/ERR314130
21139	M11 240508	UK	Europe	West Midlands	2011	07/2011-06/2012	invasive (unspecified/other)	Neisseria meningitidis	W	W	W	ERR314131	W	P1.5-1,10-4	F4-1	ST-184	cc22										ERR314131	https://www.ebi.ac.uk/ena/data/view/	https://www.ebi.ac.uk/ena/data/view/ERR314131
21140	M11 240509	UK	Europe	North West	2011	07/2011-06/2012	invasive (unspecified/other)	Neisseria meningitidis	B	B	B	ERR314132	B	P1.22,9	F1-117	ST-1163	cc269										ERR314132	https://www.ebi.ac.uk/ena/data/view/	https://www.ebi.ac.uk/ena/data/view/ERR314132
21141	M11 240510	UK	Europe	West Midlands	2011	07/2011-06/2012	invasive (unspecified/other)	Neisseria meningitidis	B	B	B	ERR314133	B	P1.22,14	F5-5	ST-213	cc213										ERR314133	https://www.ebi.ac.uk/ena/data/view/	https://www.ebi.ac.uk/ena/data/view/ERR314133
21142	M11 240592	UK	Europe	London	2011	07/2011-06/2012	invasive (unspecified/other)	Neisseria meningitidis	B	B	B	ERR314134	B	P1.12-1,9	F1-5	ST-41	cc41/44										ERR314134	https://www.ebi.ac.uk/ena/data/view/	https://www.ebi.ac.uk/ena/data/view/ERR314134
21143	M11 240593	UK	Europe	South and West	2011	07/2011-06/2012	invasive (unspecified/other)	Neisseria meningitidis	B	B	B	ERR314135	B	P1.7-1,1	F1-7	ST-10264	cc269										ERR314135	https://www.ebi.ac.uk/ena/data/view/	https://www.ebi.ac.uk/ena/data/view/ERR314135
21144	M11 240594	UK	Europe	West Midlands	2011	07/2011-06/2012	invasive (unspecified/other)	Neisseria meningitidis	B	B	B	ERR314136	B	P1.12-1,9	F1-5	ST-41	cc41/44										ERR314136	https://www.ebi.ac.uk/ena/data/view/	https://www.ebi.ac.uk/ena/data/view/ERR314136
21145	M11 240595	UK	Europe	North West	2011	07/2011-06/2012	invasive (unspecified/other)	Neisseria meningitidis	B	B	B	ERR314137	B	P1.22,14	F1-5	ST-213	cc213										ERR314137	https://www.ebi.ac.uk/ena/data/view/	https://www.ebi.ac.uk/ena/data/view/ERR314137
21146	M11 240597	UK	Europe	West Midlands	2011	07/2011-06/2012	invasive (unspecified/other)	Neisseria meningitidis	B	B	B	ERR314138	B	P1.22,9	F5-12	ST-1161	cc269										ERR314138	https://www.ebi.ac.uk/ena/data/view/	https://www.ebi.ac.uk/ena/data/view/ERR314138
21147	M11 240598	UK	Europe	South and West	2011	07/2011-06/2012	invasive (unspecified/other)	Neisseria meningitidis	B	B	B	ERR314139	B	P1.22,14	F5-5	ST-213	cc213										ERR314139	https://www.ebi.ac.uk/ena/data/view/	https://www.ebi.ac.uk/ena/data/view/ERR314139
21148	M11 240599	UK	Europe	North West	2011	07/2011-06/2012	invasive (unspecified/other)	Neisseria meningitidis	Y	Y	Y	ERR314140	Y	P1.5-1,10-1	F4-1	ST-1655	cc23										ERR314140	https://www.ebi.ac.uk/ena/data/view/	https://www.ebi.ac.uk/ena/data/view/ERR314140
21151	M11 240657	UK	Europe	North West	2011	07/2011-06/2012	invasive (unspecified/other)	Neisseria meningitidis	Y	Y	Y	ERR314143	Y	P1.5-1,10-4	F4-1	ST-23	cc23										ERR314143	https://www.ebi.ac.uk/ena/data/view/	https://www.ebi.ac.uk/ena/data/view/ERR314143
21152	M11 240707	UK	Europe	South and West	2011	07/2011-06/2012	invasive (unspecified/other)	Neisseria meningitidis	B	B	B	ERR314144	B	P1.17-1,23	F1-5	ST-1097	cc41/44										ERR314144	https://www.ebi.ac.uk/ena/data/view/	https://www.ebi.ac.uk/ena/data/view/ERR314144
21153	M11 240710	UK	Europe	North West	2011	07/2011-06/2012	invasive (unspecified/other)	Neisseria meningitidis	Y	Y	Y	ERR314145	Y	P1.5-1,10-1	F4-1	ST-1655	cc23										ERR314145	https://www.ebi.ac.uk/ena/data/view/	https://www.ebi.ac.uk/ena/data/view/ERR314145
21154	M11 240712	UK	Europe	Wales	2011	07/2011-06/2012	invasive (unspecified/other)	Neisseria meningitidis	B	B	B	ERR314146	B	P1.22,14-17	F1-7	ST-5906	cc41/44										ERR314146	https://www.ebi.ac.uk/ena/data/view/	https://www.ebi.ac.uk/ena/data/view/ERR314146
21155	M11 240713	UK	Europe	West Midlands	2011	07/2011-06/2012	invasive (unspecified/other)	Neisseria meningitidis	B	B	B	ERR314147	B	P1.22,9	F5-12	ST-6781											ERR314147	https://www.ebi.ac.uk/ena/data/view/	https://www.ebi.ac.uk/ena/data/view/ERR314147
21156	M11 240716	UK	Europe	West Midlands	2011	07/2011-06/2012	invasive (unspecified/other)	Neisseria meningitidis	W	W	W	ERR314148	W	P1.18-1,3	F3-9	ST-3795	cc22										ERR314148	https://www.ebi.ac.uk/ena/data/view/	https://www.ebi.ac.uk/ena/data/view/ERR314148
21157	M11 240717	UK	Europe	Northern Ireland	2011	07/2011-06/2012	invasive (unspecified/other)	Neisseria meningitidis	Y	Y	Y	ERR314149	Y	P1.5-1,10-1	F4-1	ST-1655	cc23										ERR314149	https://www.ebi.ac.uk/ena/data/view/	https://www.ebi.ac.uk/ena/data/view/ERR314149
21158	M11 240719	UK	Europe	Eastern	2011	07/2011-06/2012	invasive (unspecified/other)	Neisseria meningitidis	Y	Y	Y	ERR314150	Y	P1.5-1,2-2	F5-8	ST-3582	cc23										ERR314150	https://www.ebi.ac.uk/ena/data/view/	https://www.ebi.ac.uk/ena/data/view/ERR314150
21159	M11 240721	UK	Europe	South East	2011	07/2011-06/2012	invasive (unspecified/other)	Neisseria meningitidis	B	B	B	ERR314151	B	P1.7-2,4	F1-5	ST-41	cc41/44										ERR314151	https://www.ebi.ac.uk/ena/data/view/	https://www.ebi.ac.uk/ena/data/view/ERR314151
21160	M11 240723	UK	Europe	East Midlands	2011	07/2011-06/2012	invasive (unspecified/other)	Neisseria meningitidis	B	B	B	ERR314152	B	P1.7-1,1	F5-7	ST-1345											ERR314152	https://www.ebi.ac.uk/ena/data/view/	https://www.ebi.ac.uk/ena/data/view/ERR314152
21161	M11 240724	UK	Europe	South and West	2011	07/2011-06/2012	invasive (unspecified/other)	Neisseria meningitidis	B	B	B	ERR314153	B	P1.7-2,4	F1-5	ST-5357	cc41/44										ERR314153	https://www.ebi.ac.uk/ena/data/view/	https://www.ebi.ac.uk/ena/data/view/ERR314153
21162	M11 240725	UK	Europe	North East	2011	07/2011-06/2012	invasive (unspecified/other)	Neisseria meningitidis	B	B	B	ERR314154	B	P1.22,9	F5-12	ST-275	cc269										ERR314154	https://www.ebi.ac.uk/ena/data/view/	https://www.ebi.ac.uk/ena/data/view/ERR314154
21163	M11 240726	UK	Europe	South East	2011	07/2011-06/2012	invasive (unspecified/other)	Neisseria meningitidis	W	W	W	ERR314155	W	P1.5,2	F1-1	ST-11	cc11										ERR314155	https://www.ebi.ac.uk/ena/data/view/	https://www.ebi.ac.uk/ena/data/view/ERR314155
21164	M11 240727	UK	Europe	North East	2011	07/2011-06/2012	invasive (unspecified/other)	Neisseria meningitidis	B	B	B	ERR314156	B	P1.22,14	F5-2	ST-213	cc213										ERR314156	https://www.ebi.ac.uk/ena/data/view/	https://www.ebi.ac.uk/ena/data/view/ERR314156
21165	M11 240728	UK	Europe	Eastern	2011	07/2011-06/2012	invasive (unspecified/other)	Neisseria meningitidis	B	B	B	ERR314157	B	P1.17-1,23	F3-3	ST-9889	cc41/44										ERR314157	https://www.ebi.ac.uk/ena/data/view/	https://www.ebi.ac.uk/ena/data/view/ERR314157
21167	M11 240731	UK	Europe	South and West	2011	07/2011-06/2012	invasive (unspecified/other)	Neisseria meningitidis	Y	Y	Y	ERR314159	Y	P1.5-1,10-1	F4-1	ST-1655	cc23										ERR314159	https://www.ebi.ac.uk/ena/data/view/	https://www.ebi.ac.uk/ena/data/view/ERR314159
21168	M11 240733	UK	Europe	North West	2011	07/2011-06/2012	invasive (unspecified/other)	Neisseria meningitidis	B	B	B	ERR314160	B	P1.22,9	F5-12	ST-1161	cc269										ERR314160	https://www.ebi.ac.uk/ena/data/view/	https://www.ebi.ac.uk/ena/data/view/ERR314160
21169	M11 240734	UK	Europe	London	2011	07/2011-06/2012	invasive (unspecified/other)	Neisseria meningitidis	Y	Y	Y	ERR314161	Y	P1.5-1,2-2	F5-8	ST-23	cc23										ERR314161	https://www.ebi.ac.uk/ena/data/view/	https://www.ebi.ac.uk/ena/data/view/ERR314161
21170	M11 240735	UK	Europe	South East	2011	07/2011-06/2012	invasive (unspecified/other)	Neisseria meningitidis	B	B	B	ERR314162	B	P1.22,9	F3-1	ST-6604	cc269										ERR314162	https://www.ebi.ac.uk/ena/data/view/	https://www.ebi.ac.uk/ena/data/view/ERR314162
21171	M11 240736	UK	Europe	South and West	2011	07/2011-06/2012	invasive (unspecified/other)	Neisseria meningitidis	B	B	B	ERR314163	B	P1.17-1,23-2	F5-2	ST-1097	cc41/44										ERR314163	https://www.ebi.ac.uk/ena/data/view/	https://www.ebi.ac.uk/ena/data/view/ERR314163
21172	M11 240737	UK	Europe	Wales	2011	07/2011-06/2012	invasive (unspecified/other)	Neisseria meningitidis	Y	Y	Y	ERR314164	Y	P1.5-1,10-1	F4-1	ST-1655	cc23										ERR314164	https://www.ebi.ac.uk/ena/data/view/	https://www.ebi.ac.uk/ena/data/view/ERR314164
21173	M11 240738	UK	Europe	London	2011	07/2011-06/2012	invasive (unspecified/other)	Neisseria meningitidis	B	B	B	ERR314165	B	P1.22,14	F5-5	ST-213	cc213										ERR314165	https://www.ebi.ac.uk/ena/data/view/	https://www.ebi.ac.uk/ena/data/view/ERR314165
21174	M11 240740	UK	Europe	South East	2011	07/2011-06/2012	invasive (unspecified/other)	Neisseria meningitidis	B	B	B	ERR314166	B	P1.22,9	F1-7	ST-10265											ERR314166	https://www.ebi.ac.uk/ena/data/view/	https://www.ebi.ac.uk/ena/data/view/ERR314166
21175	M11 240741	UK	Europe	North West	2011	07/2011-06/2012	invasive (unspecified/other)	Neisseria meningitidis	W	W	W	ERR314167	W	P1.18-1,3	F4-1	ST-1286	cc22										ERR314167	https://www.ebi.ac.uk/ena/data/view/	https://www.ebi.ac.uk/ena/data/view/ERR314167
21176	M11 240742	UK	Europe	West Midlands	2011	07/2011-06/2012	invasive (unspecified/other)	Neisseria meningitidis	B	B	B	ERR294380	B	P1.22-1,14	F1-7	ST-35	cc35										ERR294380	https://www.ebi.ac.uk/ena/data/view/	https://www.ebi.ac.uk/ena/data/view/ERR294380
21177	M11 240743	UK	Europe	South East	2011	07/2011-06/2012	invasive (unspecified/other)	Neisseria meningitidis	B	B	B	ERR294381	B	P1.7-2,4	F5-9	ST-162	cc162										ERR294381	https://www.ebi.ac.uk/ena/data/view/	https://www.ebi.ac.uk/ena/data/view/ERR294381
21178	M11 240745	UK	Europe	South East	2011	07/2011-06/2012	invasive (unspecified/other)	Neisseria meningitidis	Y	Y	Y	ERR294382	Y	P1.5-1,2-2	F5-8	ST-8411	cc23										ERR294382	https://www.ebi.ac.uk/ena/data/view/	https://www.ebi.ac.uk/ena/data/view/ERR294382
21179	M11 240749	UK	Europe	North East	2011	07/2011-06/2012	invasive (unspecified/other)	Neisseria meningitidis	B	B	B	ERR294383	B	P1.19,15	F5-1	ST-749	cc32										ERR294383	https://www.ebi.ac.uk/ena/data/view/	https://www.ebi.ac.uk/ena/data/view/ERR294383
21180	M11 240750	UK	Europe	Eastern	2011	07/2011-06/2012	invasive (unspecified/other)	Neisseria meningitidis	B	B	B	ERR294384	B	P1.19-1,15-11	F1-2	ST-1942	cc269										ERR294384	https://www.ebi.ac.uk/ena/data/view/	https://www.ebi.ac.uk/ena/data/view/ERR294384
21181	M11 240762	UK	Europe	North East	2011	07/2011-06/2012	invasive (unspecified/other)	Neisseria meningitidis	B	B	B	ERR294385	B	P1.22,9	F5-12	ST-275	cc269										ERR294385	https://www.ebi.ac.uk/ena/data/view/	https://www.ebi.ac.uk/ena/data/view/ERR294385
21182	M11 240763	UK	Europe	London	2011	07/2011-06/2012	invasive (unspecified/other)	Neisseria meningitidis	B	B	B	ERR294386	B	P1.18-1,30-2	F3-6	ST-10266											ERR294386	https://www.ebi.ac.uk/ena/data/view/	https://www.ebi.ac.uk/ena/data/view/ERR294386
21183	M11 240765	UK	Europe	West Midlands	2011	07/2011-06/2012	invasive (unspecified/other)	Neisseria meningitidis	Y	Y	Y	ERR294387	Y	P1.5-1,10-1	F4-1	ST-1655	cc23										ERR294387	https://www.ebi.ac.uk/ena/data/view/	https://www.ebi.ac.uk/ena/data/view/ERR294387
21184	M11 240766	UK	Europe	North West	2011	07/2011-06/2012	invasive (unspecified/other)	Neisseria meningitidis	B	B	B	ERR294388	B	P1.22,14-6	F1-5	ST-8054	cc41/44										ERR294388	https://www.ebi.ac.uk/ena/data/view/	https://www.ebi.ac.uk/ena/data/view/ERR294388
21186	M11 240771	UK	Europe	North East	2011	07/2011-06/2012	invasive (unspecified/other)	Neisseria meningitidis	B	B	B	ERR294390	B	P1.22,14	F5-2	ST-18	cc18										ERR294390	https://www.ebi.ac.uk/ena/data/view/	https://www.ebi.ac.uk/ena/data/view/ERR294390
21187	M11 240772	UK	Europe	South and West	2011	07/2011-06/2012	invasive (unspecified/other)	Neisseria meningitidis	Y	Y	Y	ERR294391	Y	P1.5-1,10-4	F4-1	ST-1655	cc23										ERR294391	https://www.ebi.ac.uk/ena/data/view/	https://www.ebi.ac.uk/ena/data/view/ERR294391
21188	M11 240773	UK	Europe	South East	2011	07/2011-06/2012	invasive (unspecified/other)	Neisseria meningitidis	B	B	B	ERR294392	B	P1.7-2,4	F1-5	ST-41	cc41/44										ERR294392	https://www.ebi.ac.uk/ena/data/view/	https://www.ebi.ac.uk/ena/data/view/ERR294392
21189	M11 240774	UK	Europe	East Midlands	2011	07/2011-06/2012	invasive (unspecified/other)	Neisseria meningitidis	B	B	B	ERR294393	B	P1.19-1,26	F5-1	ST-269	cc269										ERR294393	https://www.ebi.ac.uk/ena/data/view/	https://www.ebi.ac.uk/ena/data/view/ERR294393
21190	M11 240775	UK	Europe	East Midlands	2011	07/2011-06/2012	invasive (unspecified/other)	Neisseria meningitidis	B	B	B	ERR294394	B	P1.19-1,15-11	F5-1	ST-283	cc269										ERR294394	https://www.ebi.ac.uk/ena/data/view/	https://www.ebi.ac.uk/ena/data/view/ERR294394
21191	M11 240776	UK	Europe	Eastern	2011	07/2011-06/2012	invasive (unspecified/other)	Neisseria meningitidis	B	B	B	ERR294395	B	P1.22,9	F5-12	ST-1161	cc269										ERR294395	https://www.ebi.ac.uk/ena/data/view/	https://www.ebi.ac.uk/ena/data/view/ERR294395
21192	M11 240779	UK	Europe	South East	2011	07/2011-06/2012	invasive (unspecified/other)	Neisseria meningitidis	Y	Y	Y	ERR294396	Y	P1.5-1,10-4	F4-1	ST-6463	cc23										ERR294396	https://www.ebi.ac.uk/ena/data/view/	https://www.ebi.ac.uk/ena/data/view/ERR294396
21193	M11 240780	UK	Europe	South and West	2011	07/2011-06/2012	invasive (unspecified/other)	Neisseria meningitidis	W/Y	W/Y	W/Y	ERR294397	W/Y	P1.5-1,2-2	F5-1	ST-3651	cc22										ERR294397	https://www.ebi.ac.uk/ena/data/view/	https://www.ebi.ac.uk/ena/data/view/ERR294397
21194	M11 240781	UK	Europe	East Midlands	2011	07/2011-06/2012	invasive (unspecified/other)	Neisseria meningitidis	B	B	B	ERR294398	B	P1.19-1,26	F5-1	ST-269	cc269										ERR294398	https://www.ebi.ac.uk/ena/data/view/	https://www.ebi.ac.uk/ena/data/view/ERR294398
21195	M11 240783	UK	Europe	Northern Ireland	2011	07/2011-06/2012	invasive (unspecified/other)	Neisseria meningitidis	B	B	B	ERR294399	B	P1.5-2,10-1	F4-1	ST-4496	cc41/44										ERR294399	https://www.ebi.ac.uk/ena/data/view/	https://www.ebi.ac.uk/ena/data/view/ERR294399
21196	M11 240785	UK	Europe	South and West	2011	07/2011-06/2012	invasive (unspecified/other)	Neisseria meningitidis	C	C	C	ERR294400	C	P1.5,2	F5-9	ST-11	cc11										ERR294400	https://www.ebi.ac.uk/ena/data/view/	https://www.ebi.ac.uk/ena/data/view/ERR294400
21197	M11 240787	UK	Europe	Eastern	2011	07/2011-06/2012	invasive (unspecified/other)	Neisseria meningitidis	B	B	B	ERR294401	B	P1.18-1,30-5	F5-2	ST-939											ERR294401	https://www.ebi.ac.uk/ena/data/view/	https://www.ebi.ac.uk/ena/data/view/ERR294401
21198	M11 240788	UK	Europe	Eastern	2011	07/2011-06/2012	invasive (unspecified/other)	Neisseria meningitidis	Y	Y	Y	ERR294402	Y	P1.5-1,10-4	F4-1	ST-1655	cc23										ERR294402	https://www.ebi.ac.uk/ena/data/view/	https://www.ebi.ac.uk/ena/data/view/ERR294402
21199	M11 240789	UK	Europe	South and West	2011	07/2011-06/2012	invasive (unspecified/other)	Neisseria meningitidis	B	B	B	ERR294403	B	P1.18-1,1	F3-9	ST-103	cc103										ERR294403	https://www.ebi.ac.uk/ena/data/view/	https://www.ebi.ac.uk/ena/data/view/ERR294403
21200	M11 240790	UK	Europe	Yorks and Humber	2011	07/2011-06/2012	invasive (unspecified/other)	Neisseria meningitidis	B	B	B	ERR294404	B	P1.17,16-3	F3-9	ST-136	cc41/44										ERR294404	https://www.ebi.ac.uk/ena/data/view/	https://www.ebi.ac.uk/ena/data/view/ERR294404
21201	M11 240793	UK	Europe	South and West	2011	07/2011-06/2012	invasive (unspecified/other)	Neisseria meningitidis	Y	Y	Y	ERR294405	Y	P1.5-1,2-2	F5-8	ST-23	cc23										ERR294405	https://www.ebi.ac.uk/ena/data/view/	https://www.ebi.ac.uk/ena/data/view/ERR294405
21202	M11 240796	UK	Europe	South East	2011	07/2011-06/2012	invasive (unspecified/other)	Neisseria meningitidis	B	B	B	ERR294406	B	P1.19-1,15-11	F5-1	ST-269	cc269										ERR294406	https://www.ebi.ac.uk/ena/data/view/	https://www.ebi.ac.uk/ena/data/view/ERR294406
21203	M11 240798	UK	Europe	Wales	2011	07/2011-06/2012	invasive (unspecified/other)	Neisseria meningitidis	W	W	W	ERR294407	W	P1.5,2	F1-1	ST-11	cc11										ERR294407	https://www.ebi.ac.uk/ena/data/view/	https://www.ebi.ac.uk/ena/data/view/ERR294407
21204	M11 240799	UK	Europe	South East	2011	07/2011-06/2012	invasive (unspecified/other)	Neisseria meningitidis	B	B	B	ERR294408	B	P1.19,15	F5-1	ST-33	cc32										ERR294408	https://www.ebi.ac.uk/ena/data/view/	https://www.ebi.ac.uk/ena/data/view/ERR294408
21205	M11 240801	UK	Europe	London	2011	07/2011-06/2012	invasive (unspecified/other)	Neisseria meningitidis	Y	Y	Y	ERR294409	Y	P1.5-2,10-12	F4-1	ST-23	cc23										ERR294409	https://www.ebi.ac.uk/ena/data/view/	https://www.ebi.ac.uk/ena/data/view/ERR294409
21206	M11 240802	UK	Europe	North East	2011	07/2011-06/2012	invasive (unspecified/other)	Neisseria meningitidis	W	W	W	ERR294410	W	P1.5,2	F1-1	ST-11	cc11										ERR294410	https://www.ebi.ac.uk/ena/data/view/	https://www.ebi.ac.uk/ena/data/view/ERR294410
21207	M11 240803	UK	Europe	Northern Ireland	2011	07/2011-06/2012	invasive (unspecified/other)	Neisseria meningitidis	B	B	B	ERR294411	B	P1.22,9	F1-7	ST-1163	cc269										ERR294411	https://www.ebi.ac.uk/ena/data/view/	https://www.ebi.ac.uk/ena/data/view/ERR294411
21208	M11 240941	UK	Europe	London	2011	07/2011-06/2012	invasive (unspecified/other)	Neisseria meningitidis	C	C	C	ERR294412	C	P1.5-1,10-8	F-ND	ST-11	cc11										ERR294412	https://www.ebi.ac.uk/ena/data/view/	https://www.ebi.ac.uk/ena/data/view/ERR294412
21209	M11 240942	UK	Europe	North West	2011	07/2011-06/2012	invasive (unspecified/other)	Neisseria meningitidis	B	B	B	ERR294413	B	P1.22,9	F1-2	ST-275	cc269										ERR294413	https://www.ebi.ac.uk/ena/data/view/	https://www.ebi.ac.uk/ena/data/view/ERR294413
21210	M11 240945	UK	Europe	North West	2011	07/2011-06/2012	invasive (unspecified/other)	Neisseria meningitidis	B	B	B	ERR294414	B	P1.7-2,4	F1-5	ST-340	cc41/44										ERR294414	https://www.ebi.ac.uk/ena/data/view/	https://www.ebi.ac.uk/ena/data/view/ERR294414
21211	M11 240946	UK	Europe	North West	2011	07/2011-06/2012	invasive (unspecified/other)	Neisseria meningitidis	B	B	B	ERR294415	B	P1.22,9	F5-12	ST-1161	cc269										ERR294415	https://www.ebi.ac.uk/ena/data/view/	https://www.ebi.ac.uk/ena/data/view/ERR294415
21212	M11 240948	UK	Europe	North East	2011	07/2011-06/2012	invasive (unspecified/other)	Neisseria meningitidis	B	B	B	ERR294416	B	P1.19,15	F5-1	ST-213	cc213										ERR294416	https://www.ebi.ac.uk/ena/data/view/	https://www.ebi.ac.uk/ena/data/view/ERR294416
21213	M11 240949	UK	Europe	Eastern	2011	07/2011-06/2012	invasive (unspecified/other)	Neisseria meningitidis	B	B	B	ERR294417	B	P1.7-2,4	F1-5	ST-41	cc41/44										ERR294417	https://www.ebi.ac.uk/ena/data/view/	https://www.ebi.ac.uk/ena/data/view/ERR294417
21214	M11 240953	UK	Europe	Wales	2011	07/2011-06/2012	invasive (unspecified/other)	Neisseria meningitidis	W	W	W	ERR294418	W	P1.5,2	F1-1	ST-11	cc11										ERR294418	https://www.ebi.ac.uk/ena/data/view/	https://www.ebi.ac.uk/ena/data/view/ERR294418
21215	M11 240954	UK	Europe	East Midlands	2011	07/2011-06/2012	invasive (unspecified/other)	Neisseria meningitidis	B	B	B	ERR294419	B	P1.22,9	F5-12	ST-1161	cc269										ERR294419	https://www.ebi.ac.uk/ena/data/view/	https://www.ebi.ac.uk/ena/data/view/ERR294419
21216	M11 240975	UK	Europe	North West	2011	07/2011-06/2012	invasive (unspecified/other)	Neisseria meningitidis	W	W	W	ERR294420	W	P1.5,2	F1-1	ST-11	cc11										ERR294420	https://www.ebi.ac.uk/ena/data/view/	https://www.ebi.ac.uk/ena/data/view/ERR294420
21217	M11 240976	UK	Europe	London	2011	07/2011-06/2012	invasive (unspecified/other)	Neisseria meningitidis	B	B	B	ERR294421	B	P1.17-1,23-7	F5-5	ST-213	cc213										ERR294421	https://www.ebi.ac.uk/ena/data/view/	https://www.ebi.ac.uk/ena/data/view/ERR294421
21218	M11 240977	UK	Europe	London	2011	07/2011-06/2012	invasive (unspecified/other)	Neisseria meningitidis	B	B	B	ERR294422	B	P1.22,14	F1-7	ST-213	cc213										ERR294422	https://www.ebi.ac.uk/ena/data/view/	https://www.ebi.ac.uk/ena/data/view/ERR294422
21219	M11 240978	UK	Europe	Eastern	2011	07/2011-06/2012	invasive (unspecified/other)	Neisseria meningitidis	B	B	B	ERR294423	B	P1.31,16	F3-9	ST-13	cc269										ERR294423	https://www.ebi.ac.uk/ena/data/view/	https://www.ebi.ac.uk/ena/data/view/ERR294423
21220	M11 240979	UK	Europe	North West	2011	07/2011-06/2012	invasive (unspecified/other)	Neisseria meningitidis	B	B	B	ERR294424	B	P1.22,9	F5-12	ST-275	cc269										ERR294424	https://www.ebi.ac.uk/ena/data/view/	https://www.ebi.ac.uk/ena/data/view/ERR294424
21221	M11 240980	UK	Europe	Wales	2011	07/2011-06/2012	invasive (unspecified/other)	Neisseria meningitidis	B	B	B	ERR294425	B	P1.22,14	F5-5	ST-10267	cc213										ERR294425	https://www.ebi.ac.uk/ena/data/view/	https://www.ebi.ac.uk/ena/data/view/ERR294425
21222	M11 240981	UK	Europe	South East	2011	07/2011-06/2012	invasive (unspecified/other)	Neisseria meningitidis	B	B	B	ERR294426	B	P1.7-2,15	F5-5	ST-41	cc41/44										ERR294426	https://www.ebi.ac.uk/ena/data/view/	https://www.ebi.ac.uk/ena/data/view/ERR294426
21223	M11 240982	UK	Europe	Northern Ireland	2011	07/2011-06/2012	invasive (unspecified/other)	Neisseria meningitidis	Y	Y	Y	ERR294427	Y	P1.5-1,10-1	F4-1	ST-1655	cc23										ERR294427	https://www.ebi.ac.uk/ena/data/view/	https://www.ebi.ac.uk/ena/data/view/ERR294427
21224	M11 240983	UK	Europe	South East	2011	07/2011-06/2012	invasive (unspecified/other)	Neisseria meningitidis	B	B	B	ERR294428	B	P1.22,9	F1-7	ST-1159											ERR294428	https://www.ebi.ac.uk/ena/data/view/	https://www.ebi.ac.uk/ena/data/view/ERR294428
21225	M11 240984	UK	Europe	South East	2011	07/2011-06/2012	invasive (unspecified/other)	Neisseria meningitidis	B	B	B	ERR294429	B	P1.19-3,15	F5-8	ST-32	cc32										ERR294429	https://www.ebi.ac.uk/ena/data/view/	https://www.ebi.ac.uk/ena/data/view/ERR294429
21226	M11 240986	UK	Europe	South East	2011	07/2011-06/2012	invasive (unspecified/other)	Neisseria meningitidis	B	B	B	ERR294430	B	P1.22,9	F5-12	ST-1161	cc269										ERR294430	https://www.ebi.ac.uk/ena/data/view/	https://www.ebi.ac.uk/ena/data/view/ERR294430
21227	M11 240987	UK	Europe	Yorks and Humber	2011	07/2011-06/2012	invasive (unspecified/other)	Neisseria meningitidis	Y	Y	Y	ERR294431	Y	P1.5-1,2-2	F1-96	ST-23	cc23										ERR294431	https://www.ebi.ac.uk/ena/data/view/	https://www.ebi.ac.uk/ena/data/view/ERR294431
21228	M11 240988	UK	Europe	South East	2011	07/2011-06/2012	invasive (unspecified/other)	Neisseria meningitidis	B	B	B	ERR294432	B	P1.19-2,13-1	F5-5	ST-461	cc461										ERR294432	https://www.ebi.ac.uk/ena/data/view/	https://www.ebi.ac.uk/ena/data/view/ERR294432
21229	M11 240991	UK	Europe	London	2011	07/2011-06/2012	invasive (unspecified/other)	Neisseria meningitidis	Y	Y	Y	ERR294433	Y	P1.5-1,10-1	F4-1	ST-1655	cc23										ERR294433	https://www.ebi.ac.uk/ena/data/view/	https://www.ebi.ac.uk/ena/data/view/ERR294433
21230	M11 240992	UK	Europe	North East	2011	07/2011-06/2012	invasive (unspecified/other)	Neisseria meningitidis	B	B	B	ERR294434	B	P1.19,15	F1-5	ST-1194	cc41/44										ERR294434	https://www.ebi.ac.uk/ena/data/view/	https://www.ebi.ac.uk/ena/data/view/ERR294434
21231	M11 240993	UK	Europe	North West	2011	07/2011-06/2012	invasive (unspecified/other)	Neisseria meningitidis	B	B	B	ERR294435	B	P1.19-1,15-11	F3-7	ST-7226	cc269										ERR294435	https://www.ebi.ac.uk/ena/data/view/	https://www.ebi.ac.uk/ena/data/view/ERR294435
21232	M11 240994	UK	Europe	London	2011	07/2011-06/2012	invasive (unspecified/other)	Neisseria meningitidis	C	C	C	ERR294436	C	P1.5-1,10-8	F3-6	ST-11	cc11										ERR294436	https://www.ebi.ac.uk/ena/data/view/	https://www.ebi.ac.uk/ena/data/view/ERR294436
21233	M11 240995	UK	Europe	South and West	2011	07/2011-06/2012	invasive (unspecified/other)	Neisseria meningitidis	B	B	B	ERR294437	B	P1.22,9	F5-12	ST-1161	cc269										ERR294437	https://www.ebi.ac.uk/ena/data/view/	https://www.ebi.ac.uk/ena/data/view/ERR294437
21234	M11 241013	UK	Europe	London	2011	07/2011-06/2012	invasive (unspecified/other)	Neisseria meningitidis	B	B	B	ERR294438	B	P1.7-2,4	F1-5	ST-41	cc41/44										ERR294438	https://www.ebi.ac.uk/ena/data/view/	https://www.ebi.ac.uk/ena/data/view/ERR294438
21235	M11 241014	UK	Europe	South East	2011	07/2011-06/2012	invasive (unspecified/other)	Neisseria meningitidis	B	B	B	ERR294439	B	P1.7-2,4	F1-5	ST-41	cc41/44										ERR294439	https://www.ebi.ac.uk/ena/data/view/	https://www.ebi.ac.uk/ena/data/view/ERR294439
21236	M11 241015	UK	Europe	West Midlands	2011	07/2011-06/2012	invasive (unspecified/other)	Neisseria meningitidis	B	B	B	ERR294440	B	P1.12-1,9	F1-5	ST-41	cc41/44										ERR294440	https://www.ebi.ac.uk/ena/data/view/	https://www.ebi.ac.uk/ena/data/view/ERR294440
21237	M11 241016	UK	Europe	South East	2011	07/2011-06/2012	invasive (unspecified/other)	Neisseria meningitidis	B	B	B	ERR294441	B	P1.5-1,10-8	F5-13	ST-11	cc11										ERR294441	https://www.ebi.ac.uk/ena/data/view/	https://www.ebi.ac.uk/ena/data/view/ERR294441
21238	M11 241018	UK	Europe	Wales	2011	07/2011-06/2012	invasive (unspecified/other)	Neisseria meningitidis	B	B	B	ERR294442	B	P1.18-1,14	F1-5	ST-1194	cc41/44										ERR294442	https://www.ebi.ac.uk/ena/data/view/	https://www.ebi.ac.uk/ena/data/view/ERR294442
21239	M11 241019	UK	Europe	London	2011	07/2011-06/2012	invasive (unspecified/other)	Neisseria meningitidis	B	B	B	ERR294443	B	P1.19,15	F5-1	ST-33	cc32										ERR294443	https://www.ebi.ac.uk/ena/data/view/	https://www.ebi.ac.uk/ena/data/view/ERR294443
21240	M11 241023	UK	Europe	Yorks and Humber	2011	07/2011-06/2012	invasive (unspecified/other)	Neisseria meningitidis	B	B	B	ERR294444	B	P1.22-28,9	F3-46	ST-5529	cc18										ERR294444	https://www.ebi.ac.uk/ena/data/view/	https://www.ebi.ac.uk/ena/data/view/ERR294444
21241	M11 241024	UK	Europe	South East	2011	07/2011-06/2012	invasive (unspecified/other)	Neisseria meningitidis	B	B	B	ERR294445	B	P1.19-1,15-11	F5-1	ST-269	cc269										ERR294445	https://www.ebi.ac.uk/ena/data/view/	https://www.ebi.ac.uk/ena/data/view/ERR294445
21242	M11 241025	UK	Europe	North West	2011	07/2011-06/2012	invasive (unspecified/other)	Neisseria meningitidis	B	B	B	ERR294446	B	P1.21-2,28	F5-2	ST-6605	cc35										ERR294446	https://www.ebi.ac.uk/ena/data/view/	https://www.ebi.ac.uk/ena/data/view/ERR294446
21243	M11 241026	UK	Europe	South and West	2011	07/2011-06/2012	invasive (unspecified/other)	Neisseria meningitidis	B	B	B	ERR294447	B	P1.21-7,16	F5-36	ST-10268	cc1157										ERR294447	https://www.ebi.ac.uk/ena/data/view/	https://www.ebi.ac.uk/ena/data/view/ERR294447
21244	M11 241027	UK	Europe	North West	2011	07/2011-06/2012	invasive (unspecified/other)	Neisseria meningitidis	B	B	B	ERR294448	B	P1.22,9	F5-12	ST-1161	cc269										ERR294448	https://www.ebi.ac.uk/ena/data/view/	https://www.ebi.ac.uk/ena/data/view/ERR294448
21245	M11 241028	UK	Europe	West Midlands	2011	07/2011-06/2012	invasive (unspecified/other)	Neisseria meningitidis	B	B	B	ERR294449	B	P1.12-1,9	F1-5	ST-41	cc41/44										ERR294449	https://www.ebi.ac.uk/ena/data/view/	https://www.ebi.ac.uk/ena/data/view/ERR294449
21246	M11 241031	UK	Europe	North East	2011	07/2011-06/2012	invasive (unspecified/other)	Neisseria meningitidis	B	B	B	ERR294450	B	P1.19-2,13-1	F5-5	ST-461	cc461										ERR294450	https://www.ebi.ac.uk/ena/data/view/	https://www.ebi.ac.uk/ena/data/view/ERR294450
21247	M11 241032	UK	Europe	East Midlands	2011	07/2011-06/2012	invasive (unspecified/other)	Neisseria meningitidis	B	B	B	ERR294451	B	P1.12-1,16	F1-5	ST-485	cc41/44										ERR294451	https://www.ebi.ac.uk/ena/data/view/	https://www.ebi.ac.uk/ena/data/view/ERR294451
21248	M11 241033	UK	Europe	West Midlands	2011	07/2011-06/2012	invasive (unspecified/other)	Neisseria meningitidis	B	B	B	ERR294452	B	P1.7-1,4-1	F5-1	ST-269	cc269										ERR294452	https://www.ebi.ac.uk/ena/data/view/	https://www.ebi.ac.uk/ena/data/view/ERR294452
21249	M11 241034	UK	Europe	West Midlands	2011	07/2011-06/2012	invasive (unspecified/other)	Neisseria meningitidis	B	B	B	ERR294453	B	P1.5-1,10-1	F3-1	ST-282	cc282										ERR294453	https://www.ebi.ac.uk/ena/data/view/	https://www.ebi.ac.uk/ena/data/view/ERR294453
21250	M11 241035	UK	Europe	London	2011	07/2011-06/2012	invasive (unspecified/other)	Neisseria meningitidis	Y	Y	Y	ERR294454	Y	P1.5-1,10-1	F4-1	ST-1655	cc23										ERR294454	https://www.ebi.ac.uk/ena/data/view/	https://www.ebi.ac.uk/ena/data/view/ERR294454
21251	M11 241036	UK	Europe	Wales	2011	07/2011-06/2012	invasive (unspecified/other)	Neisseria meningitidis	B	B	B	ERR294455	B	P1.22,14	F5-1	ST-269	cc269										ERR294455	https://www.ebi.ac.uk/ena/data/view/	https://www.ebi.ac.uk/ena/data/view/ERR294455
21252	M11 241037	UK	Europe	North West	2011	07/2011-06/2012	invasive (unspecified/other)	Neisseria meningitidis	B	B	B	ERR294456	B	P1.5-2,10-1	F5-36	ST-1157	cc1157										ERR294456	https://www.ebi.ac.uk/ena/data/view/	https://www.ebi.ac.uk/ena/data/view/ERR294456
21253	M11 241039	UK	Europe	London	2011	07/2011-06/2012	invasive (unspecified/other)	Neisseria meningitidis	C	C	C	ERR294457	C	P1.5-1,10-8	F3-6	ST-11	cc11										ERR294457	https://www.ebi.ac.uk/ena/data/view/	https://www.ebi.ac.uk/ena/data/view/ERR294457
21254	M11 241040	UK	Europe	South East	2011	07/2011-06/2012	invasive (unspecified/other)	Neisseria meningitidis	B	B	B	ERR294458	B	P1.7-2,4	F1-7	ST-10269	cc41/44										ERR294458	https://www.ebi.ac.uk/ena/data/view/	https://www.ebi.ac.uk/ena/data/view/ERR294458
21255	M11 241042	UK	Europe	London	2011	07/2011-06/2012	invasive (unspecified/other)	Neisseria meningitidis	Y	Y	Y	ERR294459	Y	P1.5-1,10-1	F4-1	ST-1655	cc23										ERR294459	https://www.ebi.ac.uk/ena/data/view/	https://www.ebi.ac.uk/ena/data/view/ERR294459
21256	M11 241043	UK	Europe	London	2011	07/2011-06/2012	invasive (unspecified/other)	Neisseria meningitidis	C	C	C	ERR294460	C	P1.5-1,10-8	F-ND	ST-11	cc11										ERR294460	https://www.ebi.ac.uk/ena/data/view/	https://www.ebi.ac.uk/ena/data/view/ERR294460
21257	M11 241044	UK	Europe	North West	2011	07/2011-06/2012	invasive (unspecified/other)	Neisseria meningitidis	B	B	B	ERR294461	B	P1.18-1,14	F1-5	ST-1194	cc41/44										ERR294461	https://www.ebi.ac.uk/ena/data/view/	https://www.ebi.ac.uk/ena/data/view/ERR294461
21258	M11 241046	UK	Europe	Northern Ireland	2011	07/2011-06/2012	invasive (unspecified/other)	Neisseria meningitidis	B	B	B	ERR294462	B	P1.22,14	F1-5	ST-10270	cc41/44										ERR294462	https://www.ebi.ac.uk/ena/data/view/	https://www.ebi.ac.uk/ena/data/view/ERR294462
21259	M11 241047	UK	Europe	London	2011	07/2011-06/2012	invasive (unspecified/other)	Neisseria meningitidis	Y	Y	Y	ERR314168	Y	P1.5-1,10-4	F4-1	ST-1655	cc23										ERR314168	https://www.ebi.ac.uk/ena/data/view/	https://www.ebi.ac.uk/ena/data/view/ERR314168
21260	M11 241048	UK	Europe	London	2011	07/2011-06/2012	invasive (unspecified/other)	Neisseria meningitidis	B	B	B	ERR314169	B	P1.22,9	F5-12	ST-275	cc269										ERR314169	https://www.ebi.ac.uk/ena/data/view/	https://www.ebi.ac.uk/ena/data/view/ERR314169
21261	M11 241050	UK	Europe	North West	2011	07/2011-06/2012	invasive (unspecified/other)	Neisseria meningitidis	B	B	B	ERR314170	B	P1.18-1,3	F1-5	ST-1194	cc41/44										ERR314170	https://www.ebi.ac.uk/ena/data/view/	https://www.ebi.ac.uk/ena/data/view/ERR314170
21262	M11 241051	UK	Europe	South and West	2011	07/2011-06/2012	invasive (unspecified/other)	Neisseria meningitidis	Y	Y	Y	ERR314171	Y	P1.5-1,2-2	F5-8	ST-23	cc23										ERR314171	https://www.ebi.ac.uk/ena/data/view/	https://www.ebi.ac.uk/ena/data/view/ERR314171
21263	M11 241054	UK	Europe	East Midlands	2011	07/2011-06/2012	invasive (unspecified/other)	Neisseria meningitidis	B	B	B	ERR314172	B	P1.22,14	F1-5	ST-1194	cc41/44										ERR314172	https://www.ebi.ac.uk/ena/data/view/	https://www.ebi.ac.uk/ena/data/view/ERR314172
21264	M11 241055	UK	Europe	South East	2011	07/2011-06/2012	invasive (unspecified/other)	Neisseria meningitidis	B	B	B	ERR314173	B	P1.7-2,4	F1-5	ST-41	cc41/44										ERR314173	https://www.ebi.ac.uk/ena/data/view/	https://www.ebi.ac.uk/ena/data/view/ERR314173
21265	M11 241057	UK	Europe	South and West	2011	07/2011-06/2012	invasive (unspecified/other)	Neisseria meningitidis	B	B	B	ERR314174	B	P1.7,16-26	F1-5	ST-32	cc32										ERR314174	https://www.ebi.ac.uk/ena/data/view/	https://www.ebi.ac.uk/ena/data/view/ERR314174
21266	M11 241058	UK	Europe	South East	2011	07/2011-06/2012	invasive (unspecified/other)	Neisseria meningitidis	B	B	B	ERR314175	B	P1.22,14	F5-9	ST-162	cc162										ERR314175	https://www.ebi.ac.uk/ena/data/view/	https://www.ebi.ac.uk/ena/data/view/ERR314175
21267	M11 241059	UK	Europe	North West	2011	07/2011-06/2012	invasive (unspecified/other)	Neisseria meningitidis	B	B	B	ERR314176	B	P1.5-1,10-4	F5-36	ST-10271	cc1157										ERR314176	https://www.ebi.ac.uk/ena/data/view/	https://www.ebi.ac.uk/ena/data/view/ERR314176
21268	M11 241060	UK	Europe	Northern Ireland	2011	07/2011-06/2012	invasive (unspecified/other)	Neisseria meningitidis	B	B	B	ERR314177	B	P1.22,14	F1-7	ST-575	cc213										ERR314177	https://www.ebi.ac.uk/ena/data/view/	https://www.ebi.ac.uk/ena/data/view/ERR314177
21269	M11 241061	UK	Europe	East Midlands	2011	07/2011-06/2012	invasive (unspecified/other)	Neisseria meningitidis	B	B	B	ERR314178	B	P1.19-1,15-11	F5-1	ST-1049	cc269										ERR314178	https://www.ebi.ac.uk/ena/data/view/	https://www.ebi.ac.uk/ena/data/view/ERR314178
21270	M11 241063	UK	Europe	London	2011	07/2011-06/2012	invasive (unspecified/other)	Neisseria meningitidis	B	B	B	ERR314179	B	P1.7-2,4	F1-5	ST-41	cc41/44										ERR314179	https://www.ebi.ac.uk/ena/data/view/	https://www.ebi.ac.uk/ena/data/view/ERR314179
21271	M11 241064	UK	Europe	South East	2011	07/2011-06/2012	invasive (unspecified/other)	Neisseria meningitidis	Y	Y	Y	ERR314180	Y	P1.5-1,2-2	F5-1	ST-3651	cc22										ERR314180	https://www.ebi.ac.uk/ena/data/view/	https://www.ebi.ac.uk/ena/data/view/ERR314180
21272	M11 241065	UK	Europe	South East	2011	07/2011-06/2012	invasive (unspecified/other)	Neisseria meningitidis	Y	Y	Y	ERR314181	Y	P1.5-1,10-1	F4-1	ST-1655	cc23										ERR314181	https://www.ebi.ac.uk/ena/data/view/	https://www.ebi.ac.uk/ena/data/view/ERR314181
21273	M11 241066	UK	Europe	North West	2011	07/2011-06/2012	invasive (unspecified/other)	Neisseria meningitidis	B	B	B	ERR314182	B	P1.7-2,4	F1-5	ST-41	cc41/44										ERR314182	https://www.ebi.ac.uk/ena/data/view/	https://www.ebi.ac.uk/ena/data/view/ERR314182
21274	M11 241067	UK	Europe	South East	2011	07/2011-06/2012	invasive (unspecified/other)	Neisseria meningitidis	Y	Y	Y	ERR314183	Y	P1.5-1,10-1	F4-1	ST-1655	cc23										ERR314183	https://www.ebi.ac.uk/ena/data/view/	https://www.ebi.ac.uk/ena/data/view/ERR314183
21275	M11 241068	UK	Europe	South East	2011	07/2011-06/2012	invasive (unspecified/other)	Neisseria meningitidis	B	B	B	ERR314184	B	P1.22,14	F5-5	ST-213	cc213										ERR314184	https://www.ebi.ac.uk/ena/data/view/	https://www.ebi.ac.uk/ena/data/view/ERR314184
21276	M11 241069	UK	Europe	Yorks and Humber	2011	07/2011-06/2012	invasive (unspecified/other)	Neisseria meningitidis	Y	Y	Y	ERR314185	Y	P1.5-1,2-2	F5-8	ST-23	cc23										ERR314185	https://www.ebi.ac.uk/ena/data/view/	https://www.ebi.ac.uk/ena/data/view/ERR314185
21277	M11 241072	UK	Europe	East Midlands	2011	07/2011-06/2012	invasive (unspecified/other)	Neisseria meningitidis	B	B	B	ERR314186	B	P1.7-2,4	F1-5	ST-8988											ERR314186	https://www.ebi.ac.uk/ena/data/view/	https://www.ebi.ac.uk/ena/data/view/ERR314186
21278	M11 241073	UK	Europe	West Midlands	2011	07/2011-06/2012	invasive (unspecified/other)	Neisseria meningitidis	B	B	B	ERR314187	B	P1.12-1,9	F1-5	ST-41	cc41/44										ERR314187	https://www.ebi.ac.uk/ena/data/view/	https://www.ebi.ac.uk/ena/data/view/ERR314187
21279	M11 241074	UK	Europe	North West	2011	07/2011-06/2012	invasive (unspecified/other)	Neisseria meningitidis	B	B	B	ERR314188	B	P1.22,9	F1-7	ST-1163	cc269										ERR314188	https://www.ebi.ac.uk/ena/data/view/	https://www.ebi.ac.uk/ena/data/view/ERR314188
21280	M11 241075	UK	Europe	Wales	2011	07/2011-06/2012	invasive (unspecified/other)	Neisseria meningitidis	B	B	B	ERR314189	B	P1.5,2	F2-16	ST-60	cc60										ERR314189	https://www.ebi.ac.uk/ena/data/view/	https://www.ebi.ac.uk/ena/data/view/ERR314189
21281	M11 241076	UK	Europe	South East	2011	07/2011-06/2012	invasive (unspecified/other)	Neisseria meningitidis	B	B	B	ERR314190	B	P1.22,16-59	F5-5	ST-10272	cc213										ERR314190	https://www.ebi.ac.uk/ena/data/view/	https://www.ebi.ac.uk/ena/data/view/ERR314190
21282	M11 241077	UK	Europe	North West	2011	07/2011-06/2012	invasive (unspecified/other)	Neisseria meningitidis	B	B	B	ERR314191	B	P1.22,9	F5-12	ST-1161	cc269										ERR314191	https://www.ebi.ac.uk/ena/data/view/	https://www.ebi.ac.uk/ena/data/view/ERR314191
21283	M11 241078	UK	Europe	London	2011	07/2011-06/2012	invasive (unspecified/other)	Neisseria meningitidis	Y	Y	Y	ERR314192	Y	P1.5-1,10-10	F4-1	ST-1655	cc23										ERR314192	https://www.ebi.ac.uk/ena/data/view/	https://www.ebi.ac.uk/ena/data/view/ERR314192
21284	M12 240000	UK	Europe	North West	2012	07/2011-06/2012	invasive (unspecified/other)	Neisseria meningitidis	B	B	B	ERR314193	B	P1.22,14	F5-5	ST-213	cc213										ERR314193	https://www.ebi.ac.uk/ena/data/view/	https://www.ebi.ac.uk/ena/data/view/ERR314193
21285	M12 240001	UK	Europe	South and West	2012	07/2011-06/2012	invasive (unspecified/other)	Neisseria meningitidis	B	B	B	ERR314194	B	P1.22,9	F5-12	ST-1161	cc269										ERR314194	https://www.ebi.ac.uk/ena/data/view/	https://www.ebi.ac.uk/ena/data/view/ERR314194
21286	M12 240002	UK	Europe	London	2012	07/2011-06/2012	invasive (unspecified/other)	Neisseria meningitidis	B	B	B	ERR314195	B	P1.7-2,4	F1-5	ST-7385	cc41/44										ERR314195	https://www.ebi.ac.uk/ena/data/view/	https://www.ebi.ac.uk/ena/data/view/ERR314195
21287	M12 240003	UK	Europe	South East	2012	07/2011-06/2012	invasive (unspecified/other)	Neisseria meningitidis	B	B	B	ERR314196	B	P1.22,9	F5-12	ST-1161	cc269										ERR314196	https://www.ebi.ac.uk/ena/data/view/	https://www.ebi.ac.uk/ena/data/view/ERR314196
21288	M12 240004	UK	Europe	Wales	2012	07/2011-06/2012	invasive (unspecified/other)	Neisseria meningitidis	W	W	W	ERR314197	W	P1.5,2	F1-1	ST-11	cc11										ERR314197	https://www.ebi.ac.uk/ena/data/view/	https://www.ebi.ac.uk/ena/data/view/ERR314197
21289	M12 240006	UK	Europe	North West	2012	07/2011-06/2012	invasive (unspecified/other)	Neisseria meningitidis	B	B	B	ERR314198	B	P1.22,9	F5-12	ST-1161	cc269										ERR314198	https://www.ebi.ac.uk/ena/data/view/	https://www.ebi.ac.uk/ena/data/view/ERR314198
21290	M12 240008	UK	Europe	South East	2012	07/2011-06/2012	invasive (unspecified/other)	Neisseria meningitidis	W	W	W	ERR314199	W	P1.18-1,3	F3-9	ST-184	cc22										ERR314199	https://www.ebi.ac.uk/ena/data/view/	https://www.ebi.ac.uk/ena/data/view/ERR314199
21291	M12 240009	UK	Europe	East Midlands	2012	07/2011-06/2012	invasive (unspecified/other)	Neisseria meningitidis	B	B	B	ERR314200	B	P1.7-2,4	F1-5	ST-41	cc41/44										ERR314200	https://www.ebi.ac.uk/ena/data/view/	https://www.ebi.ac.uk/ena/data/view/ERR314200
21292	M12 240010	UK	Europe	Eastern	2012	07/2011-06/2012	invasive (unspecified/other)	Neisseria meningitidis	B	B	B	ERR314201	B	P1.7-2,4	F1-18	ST-154	cc41/44										ERR314201	https://www.ebi.ac.uk/ena/data/view/	https://www.ebi.ac.uk/ena/data/view/ERR314201
21293	M12 240011	UK	Europe	South East	2012	07/2011-06/2012	invasive (unspecified/other)	Neisseria meningitidis	Y	Y	Y	ERR314202	Y	P1.5-1,2-2	F5-8	ST-23	cc23										ERR314202	https://www.ebi.ac.uk/ena/data/view/	https://www.ebi.ac.uk/ena/data/view/ERR314202
21294	M12 240012	UK	Europe	Yorks and Humber	2012	07/2011-06/2012	invasive (unspecified/other)	Neisseria meningitidis	Y	Y	Y	ERR314203	Y	P1.5-1,10-1	F4-1	ST-1655	cc23										ERR314203	https://www.ebi.ac.uk/ena/data/view/	https://www.ebi.ac.uk/ena/data/view/ERR314203
21295	M12 240013	UK	Europe	Yorks and Humber	2012	07/2011-06/2012	invasive (unspecified/other)	Neisseria meningitidis	Y	Y	Y	ERR314204	Y	P1.5-1,10-1	F4-1	ST-1655	cc23										ERR314204	https://www.ebi.ac.uk/ena/data/view/	https://www.ebi.ac.uk/ena/data/view/ERR314204
21296	M12 240014	UK	Europe	London	2012	07/2011-06/2012	invasive (unspecified/other)	Neisseria meningitidis	C	C	C	ERR314205	C	P1.18-7,9	F5-8	ST-877	cc41/44										ERR314205	https://www.ebi.ac.uk/ena/data/view/	https://www.ebi.ac.uk/ena/data/view/ERR314205
21297	M12 240015	UK	Europe	North West	2012	07/2011-06/2012	invasive (unspecified/other)	Neisseria meningitidis	NG	B	B	ERR314206	B	P1.19-1,15-11	F5-1	ST-269	cc269										ERR314206	https://www.ebi.ac.uk/ena/data/view/	https://www.ebi.ac.uk/ena/data/view/ERR314206
21298	M12 240016	UK	Europe	South and West	2012	07/2011-06/2012	invasive (unspecified/other)	Neisseria meningitidis	W	W	W	ERR314207	W	P1.5,2	F1-1	ST-11	cc11										ERR314207	https://www.ebi.ac.uk/ena/data/view/	https://www.ebi.ac.uk/ena/data/view/ERR314207
21299	M12 240018	UK	Europe	London	2012	07/2011-06/2012	invasive (unspecified/other)	Neisseria meningitidis	B	B	B	ERR314208	B	P1.7-2,4	F1-5	ST-154	cc41/44										ERR314208	https://www.ebi.ac.uk/ena/data/view/	https://www.ebi.ac.uk/ena/data/view/ERR314208
21300	M12 240019	UK	Europe	Eastern	2012	07/2011-06/2012	invasive (unspecified/other)	Neisseria meningitidis	B	B	B	ERR314209	B	P1.7-2,30-2	F3-9	ST-461	cc461										ERR314209	https://www.ebi.ac.uk/ena/data/view/	https://www.ebi.ac.uk/ena/data/view/ERR314209
21301	M12 240020	UK	Europe	Wales	2012	07/2011-06/2012	invasive (unspecified/other)	Neisseria meningitidis	B	B	B	ERR314210	B	P1.7-2,4	F5-1	ST-3754	cc41/44										ERR314210	https://www.ebi.ac.uk/ena/data/view/	https://www.ebi.ac.uk/ena/data/view/ERR314210
21302	M12 240021	UK	Europe	Eastern	2012	07/2011-06/2012	invasive (unspecified/other)	Neisseria meningitidis	W	W	W	ERR314211	W	P1.5,2	F1-1	ST-11	cc11										ERR314211	https://www.ebi.ac.uk/ena/data/view/	https://www.ebi.ac.uk/ena/data/view/ERR314211
21303	M12 240022	UK	Europe	Eastern	2012	07/2011-06/2012	invasive (unspecified/other)	Neisseria meningitidis	B	B	B	ERR314212	B	P1.22,14	F5-5	ST-213	cc213										ERR314212	https://www.ebi.ac.uk/ena/data/view/	https://www.ebi.ac.uk/ena/data/view/ERR314212
21304	M12 240024	UK	Europe	Yorks and Humber	2012	07/2011-06/2012	invasive (unspecified/other)	Neisseria meningitidis	Y	Y	Y	ERR314213	Y	P1.5-1,10-1	F4-1	ST-1655	cc23										ERR314213	https://www.ebi.ac.uk/ena/data/view/	https://www.ebi.ac.uk/ena/data/view/ERR314213
21305	M12 240027	UK	Europe	South East	2012	07/2011-06/2012	invasive (unspecified/other)	Neisseria meningitidis	W	W	W	ERR314214	W	P1.5,2	F1-1	ST-11	cc11										ERR314214	https://www.ebi.ac.uk/ena/data/view/	https://www.ebi.ac.uk/ena/data/view/ERR314214
21306	M12 240028	UK	Europe	East Midlands	2012	07/2011-06/2012	invasive (unspecified/other)	Neisseria meningitidis	B	B	B	ERR314215	B	P1.22,14	F5-5	ST-213	cc213										ERR314215	https://www.ebi.ac.uk/ena/data/view/	https://www.ebi.ac.uk/ena/data/view/ERR314215
21307	M12 240029	UK	Europe	Wales	2012	07/2011-06/2012	invasive (unspecified/other)	Neisseria meningitidis	B	B	B	ERR314216	B	P1.22,9	F5-12	ST-1161	cc269										ERR314216	https://www.ebi.ac.uk/ena/data/view/	https://www.ebi.ac.uk/ena/data/view/ERR314216
21308	M12 240030	UK	Europe	South East	2012	07/2011-06/2012	invasive (unspecified/other)	Neisseria meningitidis	B	B	B	ERR314217	B	P1.22,9	F5-12	ST-275	cc269										ERR314217	https://www.ebi.ac.uk/ena/data/view/	https://www.ebi.ac.uk/ena/data/view/ERR314217
21309	M12 240031	UK	Europe	South East	2012	07/2011-06/2012	invasive (unspecified/other)	Neisseria meningitidis	B	B	B	ERR314218	B	P1.22,14	F5-9	ST-162	cc162										ERR314218	https://www.ebi.ac.uk/ena/data/view/	https://www.ebi.ac.uk/ena/data/view/ERR314218
21310	M12 240032	UK	Europe	Eastern	2012	07/2011-06/2012	invasive (unspecified/other)	Neisseria meningitidis	B	B	B	ERR314219	B	P1.7-2,4	F1-5	ST-41	cc41/44										ERR314219	https://www.ebi.ac.uk/ena/data/view/	https://www.ebi.ac.uk/ena/data/view/ERR314219
21311	M12 240033	UK	Europe	Wales	2012	07/2011-06/2012	invasive (unspecified/other)	Neisseria meningitidis	B	B	B	ERR314220	B	P1.5-1,10-8	F4-1	ST-11	cc11										ERR314220	https://www.ebi.ac.uk/ena/data/view/	https://www.ebi.ac.uk/ena/data/view/ERR314220
21312	M12 240034	UK	Europe	Eastern	2012	07/2011-06/2012	invasive (unspecified/other)	Neisseria meningitidis	B	B	B	ERR314221	B	P1.17,16-3	F5-1	ST-1774	cc269										ERR314221	https://www.ebi.ac.uk/ena/data/view/	https://www.ebi.ac.uk/ena/data/view/ERR314221
21313	M12 240035	UK	Europe	North West	2012	07/2011-06/2012	invasive (unspecified/other)	Neisseria meningitidis	B	B	B	ERR314222	B	P1.18-1,14	F1-5	ST-1194	cc41/44										ERR314222	https://www.ebi.ac.uk/ena/data/view/	https://www.ebi.ac.uk/ena/data/view/ERR314222
21314	M12 240036	UK	Europe	Yorks and Humber	2012	07/2011-06/2012	invasive (unspecified/other)	Neisseria meningitidis	B	B	B	ERR314223	B	P1.7-2,4	F1-5	ST-41	cc41/44										ERR314223	https://www.ebi.ac.uk/ena/data/view/	https://www.ebi.ac.uk/ena/data/view/ERR314223
21315	M12 240038	UK	Europe	Yorks and Humber	2012	07/2011-06/2012	invasive (unspecified/other)	Neisseria meningitidis	B	B	B	ERR314224	B	P1.22,14	F1-15	ST-162	cc162										ERR314224	https://www.ebi.ac.uk/ena/data/view/	https://www.ebi.ac.uk/ena/data/view/ERR314224
21316	M12 240039	UK	Europe	Yorks and Humber	2012	07/2011-06/2012	invasive (unspecified/other)	Neisseria meningitidis	B	B	B	ERR314225	B	P1.7-2,4	F1-5	ST-154	cc41/44										ERR314225	https://www.ebi.ac.uk/ena/data/view/	https://www.ebi.ac.uk/ena/data/view/ERR314225
21317	M12 240040	UK	Europe	Yorks and Humber	2012	07/2011-06/2012	invasive (unspecified/other)	Neisseria meningitidis	B	B	B	ERR314226	B	P1.19-1,15-11	F5-1	ST-1049	cc269										ERR314226	https://www.ebi.ac.uk/ena/data/view/	https://www.ebi.ac.uk/ena/data/view/ERR314226
21318	M12 240041	UK	Europe	Wales	2012	07/2011-06/2012	invasive (unspecified/other)	Neisseria meningitidis	B	B	B	ERR314227	B	P1.7-2,4	F5-1	ST-3754	cc41/44										ERR314227	https://www.ebi.ac.uk/ena/data/view/	https://www.ebi.ac.uk/ena/data/view/ERR314227
21319	M12 240042	UK	Europe	Wales	2012	07/2011-06/2012	invasive (unspecified/other)	Neisseria meningitidis	B	B	B	ERR314228	B	P1.18-1,3	F1-5	ST-41	cc41/44										ERR314228	https://www.ebi.ac.uk/ena/data/view/	https://www.ebi.ac.uk/ena/data/view/ERR314228
21320	M12 240044	UK	Europe	North East	2012	07/2011-06/2012	invasive (unspecified/other)	Neisseria meningitidis	B	B	B	ERR314229	B	P1.7-2,13-1	F5-8	ST-10273											ERR314229	https://www.ebi.ac.uk/ena/data/view/	https://www.ebi.ac.uk/ena/data/view/ERR314229
21321	M12 240045	UK	Europe	South East	2012	07/2011-06/2012	invasive (unspecified/other)	Neisseria meningitidis	B	B	B	ERR314230	B	P1.7-2,4	F1-5	ST-41	cc41/44										ERR314230	https://www.ebi.ac.uk/ena/data/view/	https://www.ebi.ac.uk/ena/data/view/ERR314230
21322	M12 240046	UK	Europe	East Midlands	2012	07/2011-06/2012	invasive (unspecified/other)	Neisseria meningitidis	B	B	B	ERR314231	B	P1.22,9	F5-12	ST-1161	cc269										ERR314231	https://www.ebi.ac.uk/ena/data/view/	https://www.ebi.ac.uk/ena/data/view/ERR314231
21323	M12 240047	UK	Europe	Yorks and Humber	2012	07/2011-06/2012	invasive (unspecified/other)	Neisseria meningitidis	B	B	B	ERR314232	B	P1.22,14	F5-5	ST-10274	cc213										ERR314232	https://www.ebi.ac.uk/ena/data/view/	https://www.ebi.ac.uk/ena/data/view/ERR314232
21324	M12 240048	UK	Europe	London	2012	07/2011-06/2012	invasive (unspecified/other)	Neisseria meningitidis	B	B	B	ERR314233	B	P1.22,14-6	F5-8	ST-10275											ERR314233	https://www.ebi.ac.uk/ena/data/view/	https://www.ebi.ac.uk/ena/data/view/ERR314233
21325	M12 240051	UK	Europe	South East	2012	07/2011-06/2012	invasive (unspecified/other)	Neisseria meningitidis	B	B	B	ERR314234	B	P1.22,14	F5-9	ST-162	cc162										ERR314234	https://www.ebi.ac.uk/ena/data/view/	https://www.ebi.ac.uk/ena/data/view/ERR314234
21326	M12 240054	UK	Europe	South and West	2012	07/2011-06/2012	invasive (unspecified/other)	Neisseria meningitidis	B	B	B	ERR314235	B	P1.7,16	F3-3	ST-32	cc32										ERR314235	https://www.ebi.ac.uk/ena/data/view/	https://www.ebi.ac.uk/ena/data/view/ERR314235
21327	M12 240057	UK	Europe	South and West	2012	07/2011-06/2012	invasive (unspecified/other)	Neisseria meningitidis	B	B	B	ERR314236	B	P1.19-1,3-5	F5-1	ST-269	cc269										ERR314236	https://www.ebi.ac.uk/ena/data/view/	https://www.ebi.ac.uk/ena/data/view/ERR314236
21328	M12 240058	UK	Europe	South and West	2012	07/2011-06/2012	invasive (unspecified/other)	Neisseria meningitidis	B	B	B	ERR314237	B	P1.7,16	F3-3	ST-32	cc32										ERR314237	https://www.ebi.ac.uk/ena/data/view/	https://www.ebi.ac.uk/ena/data/view/ERR314237
21329	M12 240059	UK	Europe	South and West	2012	07/2011-06/2012	invasive (unspecified/other)	Neisseria meningitidis	B	B	B	ERR314238	B	P1.22,9-10	F5-12	ST-1161	cc269										ERR314238	https://www.ebi.ac.uk/ena/data/view/	https://www.ebi.ac.uk/ena/data/view/ERR314238
21330	M12 240061	UK	Europe	Wales	2012	07/2011-06/2012	invasive (unspecified/other)	Neisseria meningitidis	B	B	B	ERR314239	B	P1.5-1,10-8	F4-1	ST-11	cc11										ERR314239	https://www.ebi.ac.uk/ena/data/view/	https://www.ebi.ac.uk/ena/data/view/ERR314239
21331	M12 240062	UK	Europe	North East	2012	07/2011-06/2012	invasive (unspecified/other)	Neisseria meningitidis	B	B	B	ERR314240	B	P1.21,16	F5-9	ST-10276	cc18										ERR314240	https://www.ebi.ac.uk/ena/data/view/	https://www.ebi.ac.uk/ena/data/view/ERR314240
21332	M12 240063	UK	Europe	Eastern	2012	07/2011-06/2012	invasive (unspecified/other)	Neisseria meningitidis	B	B	B	ERR314241	B	P1.22,14	F5-5	ST-3635	cc213										ERR314241	https://www.ebi.ac.uk/ena/data/view/	https://www.ebi.ac.uk/ena/data/view/ERR314241
21333	M12 240066	UK	Europe	Eastern	2012	07/2011-06/2012	invasive (unspecified/other)	Neisseria meningitidis	B	B	B	ERR314242	B	P1.19-1,15-11	F5-1	ST-269	cc269										ERR314242	https://www.ebi.ac.uk/ena/data/view/	https://www.ebi.ac.uk/ena/data/view/ERR314242
21334	M12 240067	UK	Europe	South East	2012	07/2011-06/2012	invasive (unspecified/other)	Neisseria meningitidis	W	W	W	ERR314243	W	P1.5,2	F1-1	ST-11	cc11										ERR314243	https://www.ebi.ac.uk/ena/data/view/	https://www.ebi.ac.uk/ena/data/view/ERR314243
21335	M12 240069	UK	Europe	North West	2012	07/2011-06/2012	invasive (unspecified/other)	Neisseria meningitidis	B	B	B	ERR314244	B	P1.5,2	F5-9	ST-11	cc11										ERR314244	https://www.ebi.ac.uk/ena/data/view/	https://www.ebi.ac.uk/ena/data/view/ERR314244
21336	M12 240070	UK	Europe	London	2012	07/2011-06/2012	invasive (unspecified/other)	Neisseria meningitidis	B	B	B	ERR314245	B	P1.7,30	F1-7	ST-10277											ERR314245	https://www.ebi.ac.uk/ena/data/view/	https://www.ebi.ac.uk/ena/data/view/ERR314245
21337	M12 240071	UK	Europe	West Midlands	2012	07/2011-06/2012	invasive (unspecified/other)	Neisseria meningitidis	B	B	B	ERR314246	B	P1.7,30	F1-5	ST-10278	cc41/44										ERR314246	https://www.ebi.ac.uk/ena/data/view/	https://www.ebi.ac.uk/ena/data/view/ERR314246
21338	M12 240072	UK	Europe	South East	2012	07/2011-06/2012	invasive (unspecified/other)	Neisseria meningitidis	Y	Y	Y	ERR314247	Y	P1.5-1,10-1	F4-1	ST-1655	cc23										ERR314247	https://www.ebi.ac.uk/ena/data/view/	https://www.ebi.ac.uk/ena/data/view/ERR314247
21339	M12 240076	UK	Europe	South East	2012	07/2011-06/2012	invasive (unspecified/other)	Neisseria meningitidis	Y	Y	Y	ERR314248	Y	P1.21,16	F3-7	ST-1466	cc174										ERR314248	https://www.ebi.ac.uk/ena/data/view/	https://www.ebi.ac.uk/ena/data/view/ERR314248
21340	M12 240077	UK	Europe	South East	2012	07/2011-06/2012	invasive (unspecified/other)	Neisseria meningitidis	B	B	B	ERR314249	B	P1.7-2,4	F1-5	ST-41	cc41/44										ERR314249	https://www.ebi.ac.uk/ena/data/view/	https://www.ebi.ac.uk/ena/data/view/ERR314249
21341	M12 240078	UK	Europe	North East	2012	07/2011-06/2012	invasive (unspecified/other)	Neisseria meningitidis	B	B	B	ERR314250	B	P1.7-2,4	F1-5	ST-1194	cc41/44										ERR314250	https://www.ebi.ac.uk/ena/data/view/	https://www.ebi.ac.uk/ena/data/view/ERR314250
21342	M12 240079	UK	Europe	North West	2012	07/2011-06/2012	invasive (unspecified/other)	Neisseria meningitidis	B	B	B	ERR310948	B	P1.22,9	F5-12	ST-1161	cc269										ERR310948	https://www.ebi.ac.uk/ena/data/view/	https://www.ebi.ac.uk/ena/data/view/ERR310948
21343	M12 240080	UK	Europe	Yorks and Humber	2012	07/2011-06/2012	invasive (unspecified/other)	Neisseria meningitidis	Y	Y	Y	ERR310949	Y	P1.5-1,10-4	F4-1	ST-1655	cc23										ERR310949	https://www.ebi.ac.uk/ena/data/view/	https://www.ebi.ac.uk/ena/data/view/ERR310949
21344	M12 240081	UK	Europe	London	2012	07/2011-06/2012	invasive (unspecified/other)	Neisseria meningitidis	B	B	B	ERR310950	B	P1.7-2,4	F1-5	ST-9352	cc41/44										ERR310950	https://www.ebi.ac.uk/ena/data/view/	https://www.ebi.ac.uk/ena/data/view/ERR310950
21345	M12 240083	UK	Europe	London	2012	07/2011-06/2012	invasive (unspecified/other)	Neisseria meningitidis	B	B	B	ERR310951	B	P1.22,14	F1-7	ST-10279	cc213										ERR310951	https://www.ebi.ac.uk/ena/data/view/	https://www.ebi.ac.uk/ena/data/view/ERR310951
21346	M12 240084	UK	Europe	North West	2012	07/2011-06/2012	invasive (unspecified/other)	Neisseria meningitidis	Y	Y	Y	ERR310952	Y	P1.5-1,10-10	F4-1	ST-1655	cc23										ERR310952	https://www.ebi.ac.uk/ena/data/view/	https://www.ebi.ac.uk/ena/data/view/ERR310952
21347	M12 240085	UK	Europe	London	2012	07/2011-06/2012	invasive (unspecified/other)	Neisseria meningitidis	B	B	B	ERR310953	B	P1.7-2,4	F1-5	ST-10280	cc41/44										ERR310953	https://www.ebi.ac.uk/ena/data/view/	https://www.ebi.ac.uk/ena/data/view/ERR310953
21348	M12 240086	UK	Europe	East Midlands	2012	07/2011-06/2012	invasive (unspecified/other)	Neisseria meningitidis	B	B	B	ERR310954	B	P1.7,30	F5-1	ST-1049	cc269										ERR310954	https://www.ebi.ac.uk/ena/data/view/	https://www.ebi.ac.uk/ena/data/view/ERR310954
21349	M12 240088	UK	Europe	North West	2012	07/2011-06/2012	invasive (unspecified/other)	Neisseria meningitidis	W	W	W	ERR310955	W	P1.18-1,3	F5-2	ST-1224	cc22										ERR310955	https://www.ebi.ac.uk/ena/data/view/	https://www.ebi.ac.uk/ena/data/view/ERR310955
21350	M12 240090	UK	Europe	North West	2012	07/2011-06/2012	invasive (unspecified/other)	Neisseria meningitidis	B	B	B	ERR310956	B	P1.22,9	F5-12	ST-1163	cc269										ERR310956	https://www.ebi.ac.uk/ena/data/view/	https://www.ebi.ac.uk/ena/data/view/ERR310956
21351	M12 240092	UK	Europe	London	2012	07/2011-06/2012	invasive (unspecified/other)	Neisseria meningitidis	B	B	B	ERR310957	B	P1.22,14	F5-5	ST-3496	cc213										ERR310957	https://www.ebi.ac.uk/ena/data/view/	https://www.ebi.ac.uk/ena/data/view/ERR310957
21352	M12 240093	UK	Europe	South East	2012	07/2011-06/2012	invasive (unspecified/other)	Neisseria meningitidis	E		E	ERR310958	E	P1.5,2	F1-7	ST-4146	cc60										ERR310958	https://www.ebi.ac.uk/ena/data/view/	https://www.ebi.ac.uk/ena/data/view/ERR310958
21353	M12 240094	UK	Europe	West Midlands	2012	07/2011-06/2012	invasive (unspecified/other)	Neisseria meningitidis	B	B	B	ERR310959	B	P1.12-1,9	F1-5	ST-41	cc41/44										ERR310959	https://www.ebi.ac.uk/ena/data/view/	https://www.ebi.ac.uk/ena/data/view/ERR310959
21354	M12 240095	UK	Europe	London	2012	07/2011-06/2012	invasive (unspecified/other)	Neisseria meningitidis	W	W	W	ERR310960	W	P1.5,2	F1-1	ST-11	cc11										ERR310960	https://www.ebi.ac.uk/ena/data/view/	https://www.ebi.ac.uk/ena/data/view/ERR310960
21355	M12 240097	UK	Europe	North West	2012	07/2011-06/2012	invasive (unspecified/other)	Neisseria meningitidis	B	B	B	ERR310961	B	P1.7-2,4	F1-5	ST-41	cc41/44										ERR310961	https://www.ebi.ac.uk/ena/data/view/	https://www.ebi.ac.uk/ena/data/view/ERR310961
21356	M12 240098	UK	Europe	South and West	2012	07/2011-06/2012	invasive (unspecified/other)	Neisseria meningitidis	Y	Y	Y	ERR310962	Y	P1.5-1,10-1	F4-1	ST-1655	cc23										ERR310962	https://www.ebi.ac.uk/ena/data/view/	https://www.ebi.ac.uk/ena/data/view/ERR310962
21357	M12 240099	UK	Europe	North West	2012	07/2011-06/2012	invasive (unspecified/other)	Neisseria meningitidis	B	B	B	ERR310963	B	P1.22,9	F5-12	ST-1163	cc269										ERR310963	https://www.ebi.ac.uk/ena/data/view/	https://www.ebi.ac.uk/ena/data/view/ERR310963
21358	M12 240100	UK	Europe	Yorks and Humber	2012	07/2011-06/2012	invasive (unspecified/other)	Neisseria meningitidis	B	B	B	ERR310964	B	P1.19-1,15-11	F5-1	ST-269	cc269										ERR310964	https://www.ebi.ac.uk/ena/data/view/	https://www.ebi.ac.uk/ena/data/view/ERR310964
21359	M12 240101	UK	Europe	North West	2012	07/2011-06/2012	invasive (unspecified/other)	Neisseria meningitidis	C	C	C	ERR310965	C	P1.5-1,10-8	F3-6	ST-11	cc11										ERR310965	https://www.ebi.ac.uk/ena/data/view/	https://www.ebi.ac.uk/ena/data/view/ERR310965
21360	M12 240103	UK	Europe	South East	2012	07/2011-06/2012	invasive (unspecified/other)	Neisseria meningitidis	B	B	B	ERR310966	B	P1.18-1,34	F1-5	ST-6058	cc41/44										ERR310966	https://www.ebi.ac.uk/ena/data/view/	https://www.ebi.ac.uk/ena/data/view/ERR310966
21361	M12 240104	UK	Europe	London	2012	07/2011-06/2012	invasive (unspecified/other)	Neisseria meningitidis	NG	B	B	ERR310967	B	P1.5-1,10-8	F5-13	ST-11	cc11										ERR310967	https://www.ebi.ac.uk/ena/data/view/	https://www.ebi.ac.uk/ena/data/view/ERR310967
21362	M12 240105	UK	Europe	North West	2012	07/2011-06/2012	invasive (unspecified/other)	Neisseria meningitidis	B	B	B	ERR310968	B	P1.22,9	F5-12	ST-1161	cc269										ERR310968	https://www.ebi.ac.uk/ena/data/view/	https://www.ebi.ac.uk/ena/data/view/ERR310968
21363	M12 240107	UK	Europe	West Midlands	2012	07/2011-06/2012	invasive (unspecified/other)	Neisseria meningitidis	B	B	B	ERR310969	B	P1.22,14	F5-12	ST-10281	cc213										ERR310969	https://www.ebi.ac.uk/ena/data/view/	https://www.ebi.ac.uk/ena/data/view/ERR310969
21364	M12 240111	UK	Europe	North West	2012	07/2011-06/2012	invasive (unspecified/other)	Neisseria meningitidis	C	C	C	ERR310970	C	P1.5-1,10-8	F3-6	ST-11	cc11										ERR310970	https://www.ebi.ac.uk/ena/data/view/	https://www.ebi.ac.uk/ena/data/view/ERR310970
21365	M12 240114	UK	Europe	East Midlands	2012	07/2011-06/2012	invasive (unspecified/other)	Neisseria meningitidis	B	B	B	ERR310971	B	P1.22,14	F1-5	ST-7309	cc213										ERR310971	https://www.ebi.ac.uk/ena/data/view/	https://www.ebi.ac.uk/ena/data/view/ERR310971
21366	M12 240115	UK	Europe	London	2012	07/2011-06/2012	invasive (unspecified/other)	Neisseria meningitidis	Y	Y	Y	ERR310972	Y	P1.5-1,10-1	F4-1	ST-1655	cc23										ERR310972	https://www.ebi.ac.uk/ena/data/view/	https://www.ebi.ac.uk/ena/data/view/ERR310972
21367	M12 240116	UK	Europe	West Midlands	2012	07/2011-06/2012	invasive (unspecified/other)	Neisseria meningitidis	B	B	B	ERR310973	B	P1.19-1,15-11	F5-1	ST-1195	cc269										ERR310973	https://www.ebi.ac.uk/ena/data/view/	https://www.ebi.ac.uk/ena/data/view/ERR310973
21368	M12 240117	UK	Europe	Wales	2012	07/2011-06/2012	invasive (unspecified/other)	Neisseria meningitidis	B	B	B	ERR310974	B	P1.7-2,4	F1-5	ST-340	cc41/44										ERR310974	https://www.ebi.ac.uk/ena/data/view/	https://www.ebi.ac.uk/ena/data/view/ERR310974
21369	M12 240118	UK	Europe	Wales	2012	07/2011-06/2012	invasive (unspecified/other)	Neisseria meningitidis	B	B	B	ERR310975	B	P1.7-2,4	F1-5	ST-10282	cc41/44										ERR310975	https://www.ebi.ac.uk/ena/data/view/	https://www.ebi.ac.uk/ena/data/view/ERR310975
21370	M12 240120	UK	Europe	Northern Ireland	2012	07/2011-06/2012	invasive (unspecified/other)	Neisseria meningitidis	B	B	B	ERR310976	B	P1.22,9	F1-7	ST-10283											ERR310976	https://www.ebi.ac.uk/ena/data/view/	https://www.ebi.ac.uk/ena/data/view/ERR310976
21371	M12 240121	UK	Europe	South and West	2012	07/2011-06/2012	invasive (unspecified/other)	Neisseria meningitidis	W	W	W	ERR310977	W	P1.18-7,9-5	F3-7	ST-184	cc22										ERR310977	https://www.ebi.ac.uk/ena/data/view/	https://www.ebi.ac.uk/ena/data/view/ERR310977
21372	M12 240122	UK	Europe	South East	2012	07/2011-06/2012	invasive (unspecified/other)	Neisseria meningitidis	Y	Y	Y	ERR310978	Y	P1.5-1,10-1	F4-1	ST-1655	cc23										ERR310978	https://www.ebi.ac.uk/ena/data/view/	https://www.ebi.ac.uk/ena/data/view/ERR310978
21373	M12 240123	UK	Europe	South and West	2012	07/2011-06/2012	invasive (unspecified/other)	Neisseria meningitidis	Y	Y	Y	ERR310979	Y	P1.5-1,10-1	F4-1	ST-1655	cc23										ERR310979	https://www.ebi.ac.uk/ena/data/view/	https://www.ebi.ac.uk/ena/data/view/ERR310979
21374	M12 240124	UK	Europe	Wales	2012	07/2011-06/2012	invasive (unspecified/other)	Neisseria meningitidis	B	B	B	ERR310980	B	P1.7-2,4	F1-5	ST-41	cc41/44										ERR310980	https://www.ebi.ac.uk/ena/data/view/	https://www.ebi.ac.uk/ena/data/view/ERR310980
21375	M12 240125	UK	Europe	Eastern	2012	07/2011-06/2012	invasive (unspecified/other)	Neisseria meningitidis	W	W	W	ERR310981	W	P1.5,2	F1-146	ST-11	cc11										ERR310981	https://www.ebi.ac.uk/ena/data/view/	https://www.ebi.ac.uk/ena/data/view/ERR310981
21376	M12 240126	UK	Europe	Eastern	2012	07/2011-06/2012	invasive (unspecified/other)	Neisseria meningitidis	B	B	B	ERR310982	B	P1.ND,ND	F1-5	ST-1194	cc41/44										ERR310982	https://www.ebi.ac.uk/ena/data/view/	https://www.ebi.ac.uk/ena/data/view/ERR310982
21377	M12 240127	UK	Europe	South and West	2012	07/2011-06/2012	invasive (unspecified/other)	Neisseria meningitidis	W	W	W	ERR310983	W	P1.5,2	F1-1	ST-11	cc11										ERR310983	https://www.ebi.ac.uk/ena/data/view/	https://www.ebi.ac.uk/ena/data/view/ERR310983
21378	M12 240128	UK	Europe	South and West	2012	07/2011-06/2012	invasive (unspecified/other)	Neisseria meningitidis	B	B	B	ERR310984	B	P1.7-1,1	F1-5	ST-46	cc41/44										ERR310984	https://www.ebi.ac.uk/ena/data/view/	https://www.ebi.ac.uk/ena/data/view/ERR310984
21379	M12 240131	UK	Europe	Eastern	2012	07/2011-06/2012	invasive (unspecified/other)	Neisseria meningitidis	NG	B	B	ERR310985	B	P1.22,14	F1-5	ST-41	cc41/44										ERR310985	https://www.ebi.ac.uk/ena/data/view/	https://www.ebi.ac.uk/ena/data/view/ERR310985
21380	M12 240132	UK	Europe	North West	2012	07/2011-06/2012	invasive (unspecified/other)	Neisseria meningitidis	W	W	W	ERR310986	W	P1.18-7,9-5	F4-1	ST-184	cc22										ERR310986	https://www.ebi.ac.uk/ena/data/view/	https://www.ebi.ac.uk/ena/data/view/ERR310986
21381	M12 240133	UK	Europe	Eastern	2012	07/2011-06/2012	invasive (unspecified/other)	Neisseria meningitidis	W	W	W	ERR310987	W	P1.5,2	F1-146	ST-11	cc11										ERR310987	https://www.ebi.ac.uk/ena/data/view/	https://www.ebi.ac.uk/ena/data/view/ERR310987
21382	M12 240134	UK	Europe	South East	2012	07/2011-06/2012	invasive (unspecified/other)	Neisseria meningitidis	B	B	B	ERR310988	B	P1.7-2,4	F1-5	ST-9171	cc41/44										ERR310988	https://www.ebi.ac.uk/ena/data/view/	https://www.ebi.ac.uk/ena/data/view/ERR310988
21383	M12 240135	UK	Europe	Wales	2012	07/2011-06/2012	invasive (unspecified/other)	Neisseria meningitidis	B	B	B	ERR310989	B	P1.22,14-6	F5-36	ST-1157	cc1157										ERR310989	https://www.ebi.ac.uk/ena/data/view/	https://www.ebi.ac.uk/ena/data/view/ERR310989
21384	M12 240138	UK	Europe	North West	2012	07/2011-06/2012	invasive (unspecified/other)	Neisseria meningitidis	B	B	B	ERR310990	B	P1.17-1,23	F1-5	ST-1097	cc41/44										ERR310990	https://www.ebi.ac.uk/ena/data/view/	https://www.ebi.ac.uk/ena/data/view/ERR310990
21385	M12 240142	UK	Europe	South and West	2012	07/2011-06/2012	invasive (unspecified/other)	Neisseria meningitidis	B	B	B	ERR310991	B	P1.22,14	F5-5	ST-213	cc213										ERR310991	https://www.ebi.ac.uk/ena/data/view/	https://www.ebi.ac.uk/ena/data/view/ERR310991
21386	M12 240144	UK	Europe	South and West	2012	07/2011-06/2012	invasive (unspecified/other)	Neisseria meningitidis	W	W	W	ERR310992	W	P1.5,2	F1-1	ST-10284	cc11										ERR310992	https://www.ebi.ac.uk/ena/data/view/	https://www.ebi.ac.uk/ena/data/view/ERR310992
21387	M12 240145	UK	Europe	Yorks and Humber	2012	07/2011-06/2012	invasive (unspecified/other)	Neisseria meningitidis	B	B	B	ERR310993	B	P1.22,14	F5-5	ST-213	cc213										ERR310993	https://www.ebi.ac.uk/ena/data/view/	https://www.ebi.ac.uk/ena/data/view/ERR310993
21388	M12 240146	UK	Europe	East Midlands	2012	07/2011-06/2012	invasive (unspecified/other)	Neisseria meningitidis	B	B	B	ERR310994	B	P1.7,16-26	F3-3	ST-10285	cc32										ERR310994	https://www.ebi.ac.uk/ena/data/view/	https://www.ebi.ac.uk/ena/data/view/ERR310994
21390	M12 240149	UK	Europe	South East	2012	07/2011-06/2012	invasive (unspecified/other)	Neisseria meningitidis	B	B	B	ERR310996	B	P1.7-2,16-26	F3-3	ST-10286	cc32										ERR310996	https://www.ebi.ac.uk/ena/data/view/	https://www.ebi.ac.uk/ena/data/view/ERR310996
21391	M12 240150	UK	Europe	Yorks and Humber	2012	07/2011-06/2012	invasive (unspecified/other)	Neisseria meningitidis	B	B	B	ERR310997	B	P1.5-1,10-22	F4-1	ST-2307											ERR310997	https://www.ebi.ac.uk/ena/data/view/	https://www.ebi.ac.uk/ena/data/view/ERR310997
21392	M12 240151	UK	Europe	South East	2012	07/2011-06/2012	invasive (unspecified/other)	Neisseria meningitidis	B	B	B	ERR310998	B	P1.22,14	F5-5	ST-213	cc213										ERR310998	https://www.ebi.ac.uk/ena/data/view/	https://www.ebi.ac.uk/ena/data/view/ERR310998
21393	M12 240153	UK	Europe	North West	2012	07/2011-06/2012	invasive (unspecified/other)	Neisseria meningitidis	B	B	B	ERR310999	B	P1.19-1,15-11	F5-1	ST-269	cc269										ERR310999	https://www.ebi.ac.uk/ena/data/view/	https://www.ebi.ac.uk/ena/data/view/ERR310999
21394	M12 240155	UK	Europe	East Midlands	2012	07/2011-06/2012	invasive (unspecified/other)	Neisseria meningitidis	B	B	B	ERR311000	B	P1.7-2,4	F1-5	ST-41	cc41/44										ERR311000	https://www.ebi.ac.uk/ena/data/view/	https://www.ebi.ac.uk/ena/data/view/ERR311000
21396	M12 240158	UK	Europe	South East	2012	07/2011-06/2012	invasive (unspecified/other)	Neisseria meningitidis	B	B	B	ERR311001	B	P1.22,14-6	F1-5	ST-10287	cc60										ERR311001	https://www.ebi.ac.uk/ena/data/view/	https://www.ebi.ac.uk/ena/data/view/ERR311001
21398	M12 240161	UK	Europe	West Midlands	2012	07/2011-06/2012	invasive (unspecified/other)	Neisseria meningitidis	B	B	B	ERR311002	B	P1.7-1,1	F1-5	ST-41	cc41/44										ERR311002	https://www.ebi.ac.uk/ena/data/view/	https://www.ebi.ac.uk/ena/data/view/ERR311002
21399	M12 240166	UK	Europe	North East	2012	07/2011-06/2012	invasive (unspecified/other)	Neisseria meningitidis	Y	Y	Y	ERR311003	Y	P1.5-1,2-2	F5-8	ST-23	cc23										ERR311003	https://www.ebi.ac.uk/ena/data/view/	https://www.ebi.ac.uk/ena/data/view/ERR311003
21400	M12 240167	UK	Europe	West Midlands	2012	07/2011-06/2012	invasive (unspecified/other)	Neisseria meningitidis	B	B	B	ERR311004	B	P1.7-2,4	F1-5	ST-1194	cc41/44										ERR311004	https://www.ebi.ac.uk/ena/data/view/	https://www.ebi.ac.uk/ena/data/view/ERR311004
21401	M12 240168	UK	Europe	North West	2012	07/2011-06/2012	invasive (unspecified/other)	Neisseria meningitidis	B	B	B	ERR311005	B	P1.19,15-1	F1-5	ST-43	cc41/44										ERR311005	https://www.ebi.ac.uk/ena/data/view/	https://www.ebi.ac.uk/ena/data/view/ERR311005
21402	M12 240169	UK	Europe	London	2012	07/2011-06/2012	invasive (unspecified/other)	Neisseria meningitidis	NG	B	B	ERR311006	B	P1.18,25-11	F1-84	ST-414	cc41/44										ERR311006	https://www.ebi.ac.uk/ena/data/view/	https://www.ebi.ac.uk/ena/data/view/ERR311006
21403	M12 240171	UK	Europe	North East	2012	07/2011-06/2012	invasive (unspecified/other)	Neisseria meningitidis	Y	Y	Y	ERR311007	Y	P1.5-1,10-1	F4-1	ST-1655	cc23										ERR311007	https://www.ebi.ac.uk/ena/data/view/	https://www.ebi.ac.uk/ena/data/view/ERR311007
21404	M12 240174	UK	Europe	London	2012	07/2011-06/2012	invasive (unspecified/other)	Neisseria meningitidis	Y	Y	Y	ERR311008	Y	P1.5-1,2-2	F5-8	ST-23	cc23										ERR311008	https://www.ebi.ac.uk/ena/data/view/	https://www.ebi.ac.uk/ena/data/view/ERR311008
21405	M12 240175	UK	Europe	Eastern	2012	07/2011-06/2012	invasive (unspecified/other)	Neisseria meningitidis	B	B	B	ERR311009	B	P1.22,9	F5-12	ST-1163	cc269										ERR311009	https://www.ebi.ac.uk/ena/data/view/	https://www.ebi.ac.uk/ena/data/view/ERR311009
21406	M12 240176	UK	Europe	Wales	2012	07/2011-06/2012	invasive (unspecified/other)	Neisseria meningitidis	B	B	B	ERR311010	B	P1.22,9	F3-9	ST-10288	cc269										ERR311010	https://www.ebi.ac.uk/ena/data/view/	https://www.ebi.ac.uk/ena/data/view/ERR311010
21407	M12 240177	UK	Europe	North West	2012	07/2011-06/2012	invasive (unspecified/other)	Neisseria meningitidis	C	C	C	ERR311011	C	P1.5-1,10-8	F3-6	ST-11	cc11										ERR311011	https://www.ebi.ac.uk/ena/data/view/	https://www.ebi.ac.uk/ena/data/view/ERR311011
21408	M12 240180	UK	Europe	South East	2012	07/2011-06/2012	invasive (unspecified/other)	Neisseria meningitidis	Y	Y	Y	ERR311012	Y	P1.5-1,10-10	F4-1	ST-1655	cc23										ERR311012	https://www.ebi.ac.uk/ena/data/view/	https://www.ebi.ac.uk/ena/data/view/ERR311012
21409	M12 240181	UK	Europe	Eastern	2012	07/2011-06/2012	invasive (unspecified/other)	Neisseria meningitidis	Y	Y	Y	ERR311013	Y	P1.5-1,10-1	F3-4	ST-1624	cc167										ERR311013	https://www.ebi.ac.uk/ena/data/view/	https://www.ebi.ac.uk/ena/data/view/ERR311013
21410	M12 240184	UK	Europe	Wales	2012	07/2011-06/2012	invasive (unspecified/other)	Neisseria meningitidis	Y	Y	Y	ERR311014	Y	P1.5-1,10-4	F4-1	ST-23	cc23										ERR311014	https://www.ebi.ac.uk/ena/data/view/	https://www.ebi.ac.uk/ena/data/view/ERR311014
21411	M12 240186	UK	Europe	North East	2012	07/2011-06/2012	invasive (unspecified/other)	Neisseria meningitidis	B	B	B	ERR311015	B	P1.7-2,13-2	F4-1	ST-6782	cc41/44										ERR311015	https://www.ebi.ac.uk/ena/data/view/	https://www.ebi.ac.uk/ena/data/view/ERR311015
21412	M12 240187	UK	Europe	South and West	2012	07/2011-06/2012	invasive (unspecified/other)	Neisseria meningitidis	B	B	B	ERR311016	B	P1.5-1,10-7	F1-5	ST-2314	cc41/44										ERR311016	https://www.ebi.ac.uk/ena/data/view/	https://www.ebi.ac.uk/ena/data/view/ERR311016
21413	M12 240188	UK	Europe	Yorks and Humber	2012	07/2011-06/2012	invasive (unspecified/other)	Neisseria meningitidis	B	B	B	ERR311017	B	P1.5-2,10	F5-130	ST-10289	cc18										ERR311017	https://www.ebi.ac.uk/ena/data/view/	https://www.ebi.ac.uk/ena/data/view/ERR311017
21414	M12 240191	UK	Europe	South East	2012	07/2011-06/2012	invasive (unspecified/other)	Neisseria meningitidis	B	B	B	ERR311018	B	P1.18-1,34	F1-5	ST-6058	cc41/44										ERR311018	https://www.ebi.ac.uk/ena/data/view/	https://www.ebi.ac.uk/ena/data/view/ERR311018
21415	M12 240194	UK	Europe	East Midlands	2012	07/2011-06/2012	invasive (unspecified/other)	Neisseria meningitidis	B	B	B	ERR311019	B	P1.19,15	F5-1	ST-5151											ERR311019	https://www.ebi.ac.uk/ena/data/view/	https://www.ebi.ac.uk/ena/data/view/ERR311019
21416	M12 240197	UK	Europe	South East	2012	07/2011-06/2012	invasive (unspecified/other)	Neisseria meningitidis	B	B	B	ERR311020	B	P1.7-2,4	F5-9	ST-162	cc162										ERR311020	https://www.ebi.ac.uk/ena/data/view/	https://www.ebi.ac.uk/ena/data/view/ERR311020
21417	M12 240200	UK	Europe	North East	2012	07/2011-06/2012	invasive (unspecified/other)	Neisseria meningitidis	C	C	C	ERR311021	C	P1.ND,ND	F3-9	ST-5133	cc103										ERR311021	https://www.ebi.ac.uk/ena/data/view/	https://www.ebi.ac.uk/ena/data/view/ERR311021
21418	M12 240201	UK	Europe	West Midlands	2012	07/2011-06/2012	invasive (unspecified/other)	Neisseria meningitidis	B	B	B	ERR311022	B	P1.22,14	F5-1	ST-269	cc269										ERR311022	https://www.ebi.ac.uk/ena/data/view/	https://www.ebi.ac.uk/ena/data/view/ERR311022
21419	M12 240202	UK	Europe	West Midlands	2012	07/2011-06/2012	invasive (unspecified/other)	Neisseria meningitidis	C	C	C	ERR311023	C	P1.5-1,10-8	F-ND	ST-11	cc11										ERR311023	https://www.ebi.ac.uk/ena/data/view/	https://www.ebi.ac.uk/ena/data/view/ERR311023
21420	M12 240203	UK	Europe	South and West	2012	07/2011-06/2012	invasive (unspecified/other)	Neisseria meningitidis	B	B	B	ERR311024	B	P1.22,14	F5-9	ST-162	cc162										ERR311024	https://www.ebi.ac.uk/ena/data/view/	https://www.ebi.ac.uk/ena/data/view/ERR311024
21421	M12 240205	UK	Europe	London	2012	07/2011-06/2012	invasive (unspecified/other)	Neisseria meningitidis	Y	Y	Y	ERR311025	Y	P1.21,16	F3-7	ST-1466	cc174										ERR311025	https://www.ebi.ac.uk/ena/data/view/	https://www.ebi.ac.uk/ena/data/view/ERR311025
21422	M12 240206	UK	Europe	South East	2012	07/2011-06/2012	invasive (unspecified/other)	Neisseria meningitidis	B	B	B	ERR311026	B	P1.22,9	F5-12	ST-1161	cc269										ERR311026	https://www.ebi.ac.uk/ena/data/view/	https://www.ebi.ac.uk/ena/data/view/ERR311026
21423	M12 240207	UK	Europe	North West	2012	07/2011-06/2012	invasive (unspecified/other)	Neisseria meningitidis	B	B	B	ERR311027	B	P1.7-2,4	F1-5	ST-154	cc41/44										ERR311027	https://www.ebi.ac.uk/ena/data/view/	https://www.ebi.ac.uk/ena/data/view/ERR311027
21424	M12 240208	UK	Europe	Yorks and Humber	2012	07/2011-06/2012	invasive (unspecified/other)	Neisseria meningitidis	B	B	B	ERR311028	B	P1.22,14	F5-5	ST-9884	cc213										ERR311028	https://www.ebi.ac.uk/ena/data/view/	https://www.ebi.ac.uk/ena/data/view/ERR311028
21425	M12 240211	UK	Europe	South East	2012	07/2011-06/2012	invasive (unspecified/other)	Neisseria meningitidis	B	B	B	ERR311029	B	P1.19-1,15-11	F5-1	ST-269	cc269										ERR311029	https://www.ebi.ac.uk/ena/data/view/	https://www.ebi.ac.uk/ena/data/view/ERR311029
21426	M12 240213	UK	Europe	South East	2012	07/2011-06/2012	invasive (unspecified/other)	Neisseria meningitidis	B	B	B	ERR311030	B	P1.12-1,9	F1-5	ST-41	cc41/44										ERR311030	https://www.ebi.ac.uk/ena/data/view/	https://www.ebi.ac.uk/ena/data/view/ERR311030
21427	M12 240214	UK	Europe	South East	2012	07/2011-06/2012	invasive (unspecified/other)	Neisseria meningitidis	B	B	B	ERR278614	B	P1.22,9	F5-12	ST-10290											ERR278614	https://www.ebi.ac.uk/ena/data/view/	https://www.ebi.ac.uk/ena/data/view/ERR278614
21428	M12 240215	UK	Europe	London	2012	07/2011-06/2012	invasive (unspecified/other)	Neisseria meningitidis	B	B	B	ERR278615	B	P1.22,14	F5-5	ST-3496	cc213										ERR278615	https://www.ebi.ac.uk/ena/data/view/	https://www.ebi.ac.uk/ena/data/view/ERR278615
21429	M12 240216	UK	Europe	North West	2012	07/2011-06/2012	invasive (unspecified/other)	Neisseria meningitidis	B	B	B	ERR278616	B	P1.22,9	F5-36	ST-4713											ERR278616	https://www.ebi.ac.uk/ena/data/view/	https://www.ebi.ac.uk/ena/data/view/ERR278616
21430	M12 240219	UK	Europe	Northern Ireland	2012	07/2011-06/2012	invasive (unspecified/other)	Neisseria meningitidis	C	C	C	ERR278617	C	P1.12-1,13-1	F1-7	ST-10291	cc269										ERR278617	https://www.ebi.ac.uk/ena/data/view/	https://www.ebi.ac.uk/ena/data/view/ERR278617
21431	M12 240220	UK	Europe	London	2012	07/2011-06/2012	invasive (unspecified/other)	Neisseria meningitidis	B	B	B	ERR278618	B	P1.12-1,16	F1-5	ST-485	cc41/44										ERR278618	https://www.ebi.ac.uk/ena/data/view/	https://www.ebi.ac.uk/ena/data/view/ERR278618
21432	M12 240222	UK	Europe	South East	2012	07/2011-06/2012	invasive (unspecified/other)	Neisseria meningitidis	B	B	B	ERR278619	B	P1.5,2	F1-7	ST-10292	cc60										ERR278619	https://www.ebi.ac.uk/ena/data/view/	https://www.ebi.ac.uk/ena/data/view/ERR278619
21433	M12 240223	UK	Europe	North West	2012	07/2011-06/2012	invasive (unspecified/other)	Neisseria meningitidis	B	B	B	ERR278620	B	P1.22,9	F5-12	ST-1161	cc269										ERR278620	https://www.ebi.ac.uk/ena/data/view/	https://www.ebi.ac.uk/ena/data/view/ERR278620
21434	M12 240224	UK	Europe	London	2012	07/2011-06/2012	invasive (unspecified/other)	Neisseria meningitidis	B	B	B	ERR278621	B	P1.7-2,4	F1-5	ST-41	cc41/44										ERR278621	https://www.ebi.ac.uk/ena/data/view/	https://www.ebi.ac.uk/ena/data/view/ERR278621
21435	M12 240225	UK	Europe	Wales	2012	07/2011-06/2012	invasive (unspecified/other)	Neisseria meningitidis	B	B	B	ERR278622	B	P1.22,14	F3-9	ST-2660	cc213										ERR278622	https://www.ebi.ac.uk/ena/data/view/	https://www.ebi.ac.uk/ena/data/view/ERR278622
21436	M12 240226	UK	Europe	North West	2012	07/2011-06/2012	invasive (unspecified/other)	Neisseria meningitidis	B	B	B	ERR278623	B	P1.22,14	F1-2	ST-213	cc213										ERR278623	https://www.ebi.ac.uk/ena/data/view/	https://www.ebi.ac.uk/ena/data/view/ERR278623
21437	M12 240227	UK	Europe	East Midlands	2012	07/2011-06/2012	invasive (unspecified/other)	Neisseria meningitidis	B	B	B	ERR278624	B	P1.12-1,16	F1-5	ST-485	cc41/44										ERR278624	https://www.ebi.ac.uk/ena/data/view/	https://www.ebi.ac.uk/ena/data/view/ERR278624
21438	M12 240228	UK	Europe	South East	2012	07/2011-06/2012	invasive (unspecified/other)	Neisseria meningitidis	B	B	B	ERR278625	B	P1.22,14	F5-5	ST-213	cc213										ERR278625	https://www.ebi.ac.uk/ena/data/view/	https://www.ebi.ac.uk/ena/data/view/ERR278625
21439	M12 240229	UK	Europe	Wales	2012	07/2011-06/2012	invasive (unspecified/other)	Neisseria meningitidis	B	B	B	ERR278626	B	P1.22,9	F5-12	ST-275	cc269										ERR278626	https://www.ebi.ac.uk/ena/data/view/	https://www.ebi.ac.uk/ena/data/view/ERR278626
21440	M12 240230	UK	Europe	North West	2012	07/2011-06/2012	invasive (unspecified/other)	Neisseria meningitidis	Y	Y	Y	ERR278627	Y	P1.5-2,10-1	F4-1	ST-23	cc23										ERR278627	https://www.ebi.ac.uk/ena/data/view/	https://www.ebi.ac.uk/ena/data/view/ERR278627
21441	M12 240231	UK	Europe	Yorks and Humber	2012	07/2011-06/2012	invasive (unspecified/other)	Neisseria meningitidis	B	B	B	ERR278628	B	P1.19,15	F5-1	ST-749	cc32										ERR278628	https://www.ebi.ac.uk/ena/data/view/	https://www.ebi.ac.uk/ena/data/view/ERR278628
21442	M12 240232	UK	Europe	London	2012	07/2011-06/2012	invasive (unspecified/other)	Neisseria meningitidis	B	B	B	ERR278629	B	P1.12-1,13-1	F5-2	ST-9311											ERR278629	https://www.ebi.ac.uk/ena/data/view/	https://www.ebi.ac.uk/ena/data/view/ERR278629
21443	M12 240237	UK	Europe	West Midlands	2012	07/2011-06/2012	invasive (unspecified/other)	Neisseria meningitidis	Y	Y	Y	ERR278630	Y	P1.5-1,10-4	F4-1	ST-1655	cc23										ERR278630	https://www.ebi.ac.uk/ena/data/view/	https://www.ebi.ac.uk/ena/data/view/ERR278630
21444	M12 240238	UK	Europe	Eastern	2012	07/2011-06/2012	invasive (unspecified/other)	Neisseria meningitidis	B	B	B	ERR278631	B	P1.22,9	F3-9	ST-7143											ERR278631	https://www.ebi.ac.uk/ena/data/view/	https://www.ebi.ac.uk/ena/data/view/ERR278631
21445	M12 240239	UK	Europe	Northern Ireland	2012	07/2011-06/2012	invasive (unspecified/other)	Neisseria meningitidis	B	B	B	ERR278632	B	P1.17-1,23	F1-7	ST-269	cc269										ERR278632	https://www.ebi.ac.uk/ena/data/view/	https://www.ebi.ac.uk/ena/data/view/ERR278632
21446	M12 240240	UK	Europe	South and West	2012	07/2011-06/2012	invasive (unspecified/other)	Neisseria meningitidis	W	W	W	ERR278633	W	P1.5,2	F1-146	ST-11	cc11										ERR278633	https://www.ebi.ac.uk/ena/data/view/	https://www.ebi.ac.uk/ena/data/view/ERR278633
21447	M12 240241	UK	Europe	North West	2012	07/2011-06/2012	invasive (unspecified/other)	Neisseria meningitidis	Y	Y	Y	ERR278634	Y	P1.5-2,10-1	F4-1	ST-23	cc23										ERR278634	https://www.ebi.ac.uk/ena/data/view/	https://www.ebi.ac.uk/ena/data/view/ERR278634
21448	M12 240242	UK	Europe	South and West	2012	07/2011-06/2012	invasive (unspecified/other)	Neisseria meningitidis	Y	Y	Y	ERR278635	Y	P1.5-1,10-1	F4-1	ST-1655	cc23										ERR278635	https://www.ebi.ac.uk/ena/data/view/	https://www.ebi.ac.uk/ena/data/view/ERR278635
21449	M12 240243	UK	Europe	Eastern	2012	07/2011-06/2012	invasive (unspecified/other)	Neisseria meningitidis	B	B	B	ERR278636	B	P1.19-1,15-11	F5-1	ST-269	cc269										ERR278636	https://www.ebi.ac.uk/ena/data/view/	https://www.ebi.ac.uk/ena/data/view/ERR278636
21450	M12 240245	UK	Europe	East Midlands	2012	07/2011-06/2012	invasive (unspecified/other)	Neisseria meningitidis	B	B	B	ERR278637	B	P1.7-2,4	F1-5	ST-340	cc41/44										ERR278637	https://www.ebi.ac.uk/ena/data/view/	https://www.ebi.ac.uk/ena/data/view/ERR278637
21451	M12 240248	UK	Europe	Yorks and Humber	2012	07/2011-06/2012	invasive (unspecified/other)	Neisseria meningitidis	Y	Y	Y	ERR278638	Y	P1.5-1,10-4	F4-1	ST-6463	cc23										ERR278638	https://www.ebi.ac.uk/ena/data/view/	https://www.ebi.ac.uk/ena/data/view/ERR278638
21452	M12 240249	UK	Europe	Eastern	2012	07/2011-06/2012	invasive (unspecified/other)	Neisseria meningitidis	B	B	B	ERR278639	B	P1.7-2,4	F3-3	ST-41	cc41/44										ERR278639	https://www.ebi.ac.uk/ena/data/view/	https://www.ebi.ac.uk/ena/data/view/ERR278639
21453	M12 240250	UK	Europe	South East	2012	07/2011-06/2012	invasive (unspecified/other)	Neisseria meningitidis	B	B	B	ERR278640	B	P1.5-1,2-2	F1-15	ST-2766											ERR278640	https://www.ebi.ac.uk/ena/data/view/	https://www.ebi.ac.uk/ena/data/view/ERR278640
21454	M12 240251	UK	Europe	North West	2012	07/2011-06/2012	invasive (unspecified/other)	Neisseria meningitidis	W	W	W	ERR278641	W	P1.18-1,3	F4-1	ST-1281	cc22										ERR278641	https://www.ebi.ac.uk/ena/data/view/	https://www.ebi.ac.uk/ena/data/view/ERR278641
21455	M12 240252	UK	Europe	North West	2012	07/2011-06/2012	invasive (unspecified/other)	Neisseria meningitidis	B	B	B	ERR278642	B	P1.7-2,4	F5-8	ST-2203	cc41/44										ERR278642	https://www.ebi.ac.uk/ena/data/view/	https://www.ebi.ac.uk/ena/data/view/ERR278642
21456	M12 240253	UK	Europe	London	2012	07/2011-06/2012	invasive (unspecified/other)	Neisseria meningitidis	B	B	B	ERR278643	B	P1.22,14	F5-5	ST-213	cc213										ERR278643	https://www.ebi.ac.uk/ena/data/view/	https://www.ebi.ac.uk/ena/data/view/ERR278643
21457	M12 240254	UK	Europe	North East	2012	07/2011-06/2012	invasive (unspecified/other)	Neisseria meningitidis	B	B	B	ERR278644	B	P1.22,14	F5-5	ST-213	cc213										ERR278644	https://www.ebi.ac.uk/ena/data/view/	https://www.ebi.ac.uk/ena/data/view/ERR278644
21458	M12 240255	UK	Europe	London	2012	07/2011-06/2012	invasive (unspecified/other)	Neisseria meningitidis	C	C	C	ERR278645	C	P1.5,2	F3-3	ST-11	cc11										ERR278645	https://www.ebi.ac.uk/ena/data/view/	https://www.ebi.ac.uk/ena/data/view/ERR278645
21460	M12 240257	UK	Europe	North East	2012	07/2011-06/2012	invasive (unspecified/other)	Neisseria meningitidis	B	B	B	ERR278647	B	P1.18-7,9	F1-7	ST-571	cc41/44										ERR278647	https://www.ebi.ac.uk/ena/data/view/	https://www.ebi.ac.uk/ena/data/view/ERR278647
21461	M12 240259	UK	Europe	South and West	2012	07/2011-06/2012	invasive (unspecified/other)	Neisseria meningitidis	B	B	B	ERR278648	B	P1.18-1,3	F1-7	ST-7395											ERR278648	https://www.ebi.ac.uk/ena/data/view/	https://www.ebi.ac.uk/ena/data/view/ERR278648
21462	M12 240261	UK	Europe	South East	2012	07/2011-06/2012	invasive (unspecified/other)	Neisseria meningitidis	B	B	B	ERR278649	B	P1.19,15	F4-28	ST-34	cc32										ERR278649	https://www.ebi.ac.uk/ena/data/view/	https://www.ebi.ac.uk/ena/data/view/ERR278649
21463	M12 240263	UK	Europe	Yorks and Humber	2012	07/2011-06/2012	invasive (unspecified/other)	Neisseria meningitidis	B	B	B	ERR278650	B	P1.7-2,4	F1-5	ST-3619	cc41/44										ERR278650	https://www.ebi.ac.uk/ena/data/view/	https://www.ebi.ac.uk/ena/data/view/ERR278650
21464	M12 240264	UK	Europe	South and West	2012	07/2011-06/2012	invasive (unspecified/other)	Neisseria meningitidis	B	B	B	ERR278651	B	P1.7-2,4	F1-5	ST-41	cc41/44										ERR278651	https://www.ebi.ac.uk/ena/data/view/	https://www.ebi.ac.uk/ena/data/view/ERR278651
21465	M12 240267	UK	Europe	West Midlands	2012	07/2011-06/2012	invasive (unspecified/other)	Neisseria meningitidis	B	B	B	ERR278652	B	P1.22,14	F5-1	ST-269	cc269										ERR278652	https://www.ebi.ac.uk/ena/data/view/	https://www.ebi.ac.uk/ena/data/view/ERR278652
21466	M12 240272	UK	Europe	North West	2012	07/2011-06/2012	invasive (unspecified/other)	Neisseria meningitidis	Y	Y	Y	ERR278653	Y	P1.5-1,10-1	F4-1	ST-1655	cc23										ERR278653	https://www.ebi.ac.uk/ena/data/view/	https://www.ebi.ac.uk/ena/data/view/ERR278653
21467	M12 240273	UK	Europe	North West	2012	07/2011-06/2012	invasive (unspecified/other)	Neisseria meningitidis	B	B	B	ERR278654	B	P1.22,14	F5-5	ST-213	cc213										ERR278654	https://www.ebi.ac.uk/ena/data/view/	https://www.ebi.ac.uk/ena/data/view/ERR278654
21468	M12 240274	UK	Europe	Eastern	2012	07/2011-06/2012	invasive (unspecified/other)	Neisseria meningitidis	B	B	B	ERR278655	B	P1.5-2,10-4	F3-3	ST-41	cc41/44										ERR278655	https://www.ebi.ac.uk/ena/data/view/	https://www.ebi.ac.uk/ena/data/view/ERR278655
21469	M12 240277	UK	Europe	Northern Ireland	2012	07/2011-06/2012	invasive (unspecified/other)	Neisseria meningitidis	B	B	B	ERR278656	B	P1.19-1,15-35	F5-1	ST-639	cc32										ERR278656	https://www.ebi.ac.uk/ena/data/view/	https://www.ebi.ac.uk/ena/data/view/ERR278656
21470	M12 240284	UK	Europe	North West	2012	07/2011-06/2012	invasive (unspecified/other)	Neisseria meningitidis	B	B	B	ERR278657	B	P1.18-1,14	F1-5	ST-10293	cc41/44										ERR278657	https://www.ebi.ac.uk/ena/data/view/	https://www.ebi.ac.uk/ena/data/view/ERR278657
21471	M12 240287	UK	Europe	Wales	2012	07/2011-06/2012	invasive (unspecified/other)	Neisseria meningitidis	B	B	B	ERR278658	B	P1.22,9	F5-12	ST-1161	cc269										ERR278658	https://www.ebi.ac.uk/ena/data/view/	https://www.ebi.ac.uk/ena/data/view/ERR278658
21472	M12 240288	UK	Europe	East Midlands	2012	07/2011-06/2012	invasive (unspecified/other)	Neisseria meningitidis	Y	Y	Y	ERR278659	Y	P1.5-2,10-1	F4-1	ST-23	cc23										ERR278659	https://www.ebi.ac.uk/ena/data/view/	https://www.ebi.ac.uk/ena/data/view/ERR278659
21473	M12 240289	UK	Europe	South and West	2012	07/2011-06/2012	invasive (unspecified/other)	Neisseria meningitidis	Y	Y	Y	ERR278660	Y	P1.5-1,10-4	F4-1	ST-10294	cc23										ERR278660	https://www.ebi.ac.uk/ena/data/view/	https://www.ebi.ac.uk/ena/data/view/ERR278660
21474	M12 240290	UK	Europe	North East	2012	07/2011-06/2012	invasive (unspecified/other)	Neisseria meningitidis	B	B	B	ERR278661	B	P1.7-2,4	F1-5	ST-340	cc41/44										ERR278661	https://www.ebi.ac.uk/ena/data/view/	https://www.ebi.ac.uk/ena/data/view/ERR278661
21475	M12 240291	UK	Europe	South East	2012	07/2011-06/2012	invasive (unspecified/other)	Neisseria meningitidis	Y	Y	Y	ERR278662	Y	P1.5-1,10-4	F4-1	ST-23	cc23										ERR278662	https://www.ebi.ac.uk/ena/data/view/	https://www.ebi.ac.uk/ena/data/view/ERR278662
21476	M12 240293	UK	Europe	North East	2012	07/2011-06/2012	invasive (unspecified/other)	Neisseria meningitidis	Y	Y	Y	ERR278663	Y	P1.5-1,10-1	F4-1	ST-1655	cc23										ERR278663	https://www.ebi.ac.uk/ena/data/view/	https://www.ebi.ac.uk/ena/data/view/ERR278663
21477	M12 240294	UK	Europe	West Midlands	2012	07/2011-06/2012	invasive (unspecified/other)	Neisseria meningitidis	B	B	B	ERR278664	B	P1.19-1,15-11	F1-7	ST-467	cc269										ERR278664	https://www.ebi.ac.uk/ena/data/view/	https://www.ebi.ac.uk/ena/data/view/ERR278664
21478	M12 240296	UK	Europe	Yorks and Humber	2012	07/2011-06/2012	invasive (unspecified/other)	Neisseria meningitidis	B	B	B	ERR278665	B	P1.18-7,9	F3-7	ST-571	cc41/44										ERR278665	https://www.ebi.ac.uk/ena/data/view/	https://www.ebi.ac.uk/ena/data/view/ERR278665
21479	M12 240299	UK	Europe	North West	2012	07/2011-06/2012	invasive (unspecified/other)	Neisseria meningitidis	B	B	B	ERR278666	B	P1.7-2,4	F1-47	ST-3818	cc41/44										ERR278666	https://www.ebi.ac.uk/ena/data/view/	https://www.ebi.ac.uk/ena/data/view/ERR278666
21480	M12 240300	UK	Europe	London	2012	07/2011-06/2012	invasive (unspecified/other)	Neisseria meningitidis	Y	Y	Y	ERR278667	Y	P1.5-1,10-1	F4-1	ST-1655	cc23										ERR278667	https://www.ebi.ac.uk/ena/data/view/	https://www.ebi.ac.uk/ena/data/view/ERR278667
21481	M12 240301	UK	Europe	London	2012	07/2011-06/2012	invasive (unspecified/other)	Neisseria meningitidis	B	B	B	ERR278668	B	P1.18-1,3	F1-5	ST-10295	cc41/44										ERR278668	https://www.ebi.ac.uk/ena/data/view/	https://www.ebi.ac.uk/ena/data/view/ERR278668
21482	M12 240302	UK	Europe	North East	2012	07/2011-06/2012	invasive (unspecified/other)	Neisseria meningitidis	B	B	B	ERR278669	B	P1.22,14-6	F1-15	ST-10296											ERR278669	https://www.ebi.ac.uk/ena/data/view/	https://www.ebi.ac.uk/ena/data/view/ERR278669
21483	M12 240303	UK	Europe	East Midlands	2012	07/2011-06/2012	invasive (unspecified/other)	Neisseria meningitidis	B	B	B	ERR278670	B	P1.22,9	F2-16	ST-5849											ERR278670	https://www.ebi.ac.uk/ena/data/view/	https://www.ebi.ac.uk/ena/data/view/ERR278670
21484	M12 240305	UK	Europe	South and West	2012	07/2011-06/2012	invasive (unspecified/other)	Neisseria meningitidis	B	B	B	ERR278671	B	P1.7-2,4	F1-5	ST-41	cc41/44										ERR278671	https://www.ebi.ac.uk/ena/data/view/	https://www.ebi.ac.uk/ena/data/view/ERR278671
21485	M12 240306	UK	Europe	Wales	2012	07/2011-06/2012	invasive (unspecified/other)	Neisseria meningitidis	B	B	B	ERR278672	B	P1.22,9	F3-9	ST-10297											ERR278672	https://www.ebi.ac.uk/ena/data/view/	https://www.ebi.ac.uk/ena/data/view/ERR278672
21486	M12 240307	UK	Europe	Yorks and Humber	2012	07/2011-06/2012	invasive (unspecified/other)	Neisseria meningitidis	B	B	B	ERR278673	B	P1.22,9	F5-1	ST-1195	cc269										ERR278673	https://www.ebi.ac.uk/ena/data/view/	https://www.ebi.ac.uk/ena/data/view/ERR278673
21487	M12 240308	UK	Europe	West Midlands	2012	07/2011-06/2012	invasive (unspecified/other)	Neisseria meningitidis	B	B	B	ERR278674	B	P1.22,14	F1-5	ST-41	cc41/44										ERR278674	https://www.ebi.ac.uk/ena/data/view/	https://www.ebi.ac.uk/ena/data/view/ERR278674
21488	M12 240309	UK	Europe	South and West	2012	07/2011-06/2012	invasive (unspecified/other)	Neisseria meningitidis	B	B	B	ERR278675	B	P1.7-2,4	F3-9	ST-2266	cc41/44										ERR278675	https://www.ebi.ac.uk/ena/data/view/	https://www.ebi.ac.uk/ena/data/view/ERR278675
21489	M12 240310	UK	Europe	North West	2012	07/2011-06/2012	invasive (unspecified/other)	Neisseria meningitidis	B	B	B	ERR278676	B	P1.19-1,15-11	F5-1	ST-269	cc269										ERR278676	https://www.ebi.ac.uk/ena/data/view/	https://www.ebi.ac.uk/ena/data/view/ERR278676
21490	M12 240314	UK	Europe	North East	2012	07/2011-06/2012	invasive (unspecified/other)	Neisseria meningitidis	B	B	B	ERR278677	B	P1.7-2,4	F1-5	ST-340	cc41/44										ERR278677	https://www.ebi.ac.uk/ena/data/view/	https://www.ebi.ac.uk/ena/data/view/ERR278677
21491	M12 240315	UK	Europe	North East	2012	07/2011-06/2012	invasive (unspecified/other)	Neisseria meningitidis	B	B	B	ERR278678	B	P1.7-2,4	F1-5	ST-9352	cc41/44										ERR278678	https://www.ebi.ac.uk/ena/data/view/	https://www.ebi.ac.uk/ena/data/view/ERR278678
21492	M12 240317	UK	Europe	Eastern	2012	07/2011-06/2012	invasive (unspecified/other)	Neisseria meningitidis	W	W	W	ERR278679	W	P1.5,2	F1-1	ST-11	cc11										ERR278679	https://www.ebi.ac.uk/ena/data/view/	https://www.ebi.ac.uk/ena/data/view/ERR278679
21493	M12 240318	UK	Europe	Yorks and Humber	2012	07/2011-06/2012	invasive (unspecified/other)	Neisseria meningitidis	Y	Y	Y	ERR278680	Y	P1.5-1,10-1	F4-1	ST-1655	cc23										ERR278680	https://www.ebi.ac.uk/ena/data/view/	https://www.ebi.ac.uk/ena/data/view/ERR278680
21494	M12 240319	UK	Europe	London	2012	07/2011-06/2012	invasive (unspecified/other)	Neisseria meningitidis	B	B	B	ERR278681	B	P1.22,14	F1-5	ST-41	cc41/44										ERR278681	https://www.ebi.ac.uk/ena/data/view/	https://www.ebi.ac.uk/ena/data/view/ERR278681
21495	M12 240320	UK	Europe	South East	2012	07/2011-06/2012	invasive (unspecified/other)	Neisseria meningitidis	B	B	B	ERR278682	B	P1.7-1,1	F3-3	ST-7460	cc32										ERR278682	https://www.ebi.ac.uk/ena/data/view/	https://www.ebi.ac.uk/ena/data/view/ERR278682
21496	M12 240321	UK	Europe	North West	2012	07/2011-06/2012	invasive (unspecified/other)	Neisseria meningitidis	B	B	B	ERR278683	B	P1.7-2,4	F1-5	ST-1403	cc41/44										ERR278683	https://www.ebi.ac.uk/ena/data/view/	https://www.ebi.ac.uk/ena/data/view/ERR278683
21497	M12 240322	UK	Europe	South and West	2012	07/2011-06/2012	invasive (unspecified/other)	Neisseria meningitidis	Y	Y	Y	ERR278684	Y	P1.5-1,2-2	F5-8	ST-23	cc23										ERR278684	https://www.ebi.ac.uk/ena/data/view/	https://www.ebi.ac.uk/ena/data/view/ERR278684
21498	M12 240323	UK	Europe	Eastern	2012	07/2011-06/2012	invasive (unspecified/other)	Neisseria meningitidis	C	C	C	ERR278685	C	P1.18-1,3	F1-7	ST-467	cc269										ERR278685	https://www.ebi.ac.uk/ena/data/view/	https://www.ebi.ac.uk/ena/data/view/ERR278685
21499	M12 240324	UK	Europe	Wales	2012	07/2011-06/2012	invasive (unspecified/other)	Neisseria meningitidis	W	W	W	ERR278686	W	P1.5,2	F1-1	ST-11	cc11										ERR278686	https://www.ebi.ac.uk/ena/data/view/	https://www.ebi.ac.uk/ena/data/view/ERR278686
21500	M12 240325	UK	Europe	South and West	2012	07/2011-06/2012	invasive (unspecified/other)	Neisseria meningitidis	B	B	B	ERR278687	B	P1.7-2,4	F1-5	ST-41	cc41/44										ERR278687	https://www.ebi.ac.uk/ena/data/view/	https://www.ebi.ac.uk/ena/data/view/ERR278687
21501	M12 240326	UK	Europe	Yorks and Humber	2012	07/2011-06/2012	invasive (unspecified/other)	Neisseria meningitidis	B	B	B	ERR278688	B	P1.22,14	F5-5	ST-213	cc213										ERR278688	https://www.ebi.ac.uk/ena/data/view/	https://www.ebi.ac.uk/ena/data/view/ERR278688
21502	M12 240328	UK	Europe	South East	2012	07/2011-06/2012	invasive (unspecified/other)	Neisseria meningitidis	Y	Y	Y	ERR278689	Y	P1.5-1,10-4	F4-1	ST-23	cc23										ERR278689	https://www.ebi.ac.uk/ena/data/view/	https://www.ebi.ac.uk/ena/data/view/ERR278689
21503	M12 240329	UK	Europe	South and West	2012	07/2011-06/2012	invasive (unspecified/other)	Neisseria meningitidis	B	B	B	ERR278690	B	P1.22,14	F1-7	ST-575	cc213										ERR278690	https://www.ebi.ac.uk/ena/data/view/	https://www.ebi.ac.uk/ena/data/view/ERR278690
21504	M12 240330	UK	Europe	Yorks and Humber	2012	07/2011-06/2012	invasive (unspecified/other)	Neisseria meningitidis	Y	Y	Y	ERR278691	Y	P1.5-1,10-4	F1-15	ST-884	cc167										ERR278691	https://www.ebi.ac.uk/ena/data/view/	https://www.ebi.ac.uk/ena/data/view/ERR278691
21505	M12 240332	UK	Europe	North West	2012	07/2011-06/2012	invasive (unspecified/other)	Neisseria meningitidis	Y	Y	Y	ERR278692	Y	P1.5-1,10-8	F5-12	ST-5987	cc103										ERR278692	https://www.ebi.ac.uk/ena/data/view/	https://www.ebi.ac.uk/ena/data/view/ERR278692
21506	M12 240333	UK	Europe	London	2012	07/2011-06/2012	invasive (unspecified/other)	Neisseria meningitidis	B	B	B	ERR278693	B	P1.7-2,4	F1-5	ST-41	cc41/44										ERR278693	https://www.ebi.ac.uk/ena/data/view/	https://www.ebi.ac.uk/ena/data/view/ERR278693
21507	M12 240334	UK	Europe	London	2012	07/2011-06/2012	invasive (unspecified/other)	Neisseria meningitidis	B	B	B	ERR278694	B	P1.7-2,4	F1-5	ST-340	cc41/44										ERR278694	https://www.ebi.ac.uk/ena/data/view/	https://www.ebi.ac.uk/ena/data/view/ERR278694
21508	M12 240335	UK	Europe	London	2012	07/2011-06/2012	invasive (unspecified/other)	Neisseria meningitidis	B	B	B	ERR278695	B	P1.22,9	F5-12	ST-1163	cc269										ERR278695	https://www.ebi.ac.uk/ena/data/view/	https://www.ebi.ac.uk/ena/data/view/ERR278695
26732	M13 240559	UK	Europe	London	2013	07/2013-06/2014	invasive (unspecified/other)	Neisseria meningitidis	C	C	C	0	C	P1.5-1,10-8	F-ND	ST-11	cc11											https://www.ebi.ac.uk/ena/data/view/	https://www.ebi.ac.uk/ena/data/view/
27778	M12 240336	UK	Europe	West Midlands	2012	07/2012-06/2013	invasive (unspecified/other)	Neisseria meningitidis	B	B	B	ERR472988	B	P1.7-2,4	F5-5	ST-1475	cc41/44										ERR472988	https://www.ebi.ac.uk/ena/data/view/	https://www.ebi.ac.uk/ena/data/view/ERR472988
27779	M12 240338	UK	Europe	West Midlands	2012	07/2012-06/2013	invasive (unspecified/other)	Neisseria meningitidis	B	B	B	ERR472990	B	P1.21-2,28	F5-2	ST-10692	cc35										ERR472990	https://www.ebi.ac.uk/ena/data/view/	https://www.ebi.ac.uk/ena/data/view/ERR472990
27780	M12 240340	UK	Europe	West Midlands	2012	07/2012-06/2013	invasive (unspecified/other)	Neisseria meningitidis	B	B	B	ERR472991	B	P1.22,14	F5-5	ST-213	cc213										ERR472991	https://www.ebi.ac.uk/ena/data/view/	https://www.ebi.ac.uk/ena/data/view/ERR472991
27781	M12 240341	UK	Europe	North West	2012	07/2012-06/2013	invasive (unspecified/other)	Neisseria meningitidis	B	B	B	ERR472992	B	P1.22,9	F5-12	ST-9180	cc269										ERR472992	https://www.ebi.ac.uk/ena/data/view/	https://www.ebi.ac.uk/ena/data/view/ERR472992
27782	M12 240347	UK	Europe	Yorks and Humber	2012	07/2012-06/2013	invasive (unspecified/other)	Neisseria meningitidis	B	B	B	ERR472997	B	P1.19-2,13-1	F5-5	ST-461	cc461										ERR472997	https://www.ebi.ac.uk/ena/data/view/	https://www.ebi.ac.uk/ena/data/view/ERR472997
27783	M12 240349	UK	Europe	North East	2012	07/2012-06/2013	invasive (unspecified/other)	Neisseria meningitidis	B	B	B	ERR472998	B	P1.17-1,23	F5-2	ST-1097	cc41/44										ERR472998	https://www.ebi.ac.uk/ena/data/view/	https://www.ebi.ac.uk/ena/data/view/ERR472998
27784	M12 240644	UK	Europe	Yorks and Humber	2012	07/2012-06/2013	invasive (unspecified/other)	Neisseria meningitidis	B	B	B	ERR473002	B	P1.21,16	F4-1	ST-4051											ERR473002	https://www.ebi.ac.uk/ena/data/view/	https://www.ebi.ac.uk/ena/data/view/ERR473002
27785	M12 240647	UK	Europe	Wales	2012	07/2012-06/2013	invasive (unspecified/other)	Neisseria meningitidis	B	B	B	ERR473004	B	P1.7-2,16	F3-3	ST-1096	cc32										ERR473004	https://www.ebi.ac.uk/ena/data/view/	https://www.ebi.ac.uk/ena/data/view/ERR473004
27786	M12 240650	UK	Europe	South East	2012	07/2012-06/2013	invasive (unspecified/other)	Neisseria meningitidis	B	B	B	ERR473005	B	P1.22,14	F1-5	ST-41	cc41/44										ERR473005	https://www.ebi.ac.uk/ena/data/view/	https://www.ebi.ac.uk/ena/data/view/ERR473005
27787	M12 240651	UK	Europe	Yorks and Humber	2012	07/2012-06/2013	invasive (unspecified/other)	Neisseria meningitidis	B	B	B	ERR473006	B	P1.18-1,3	F1-5	ST-1194	cc41/44										ERR473006	https://www.ebi.ac.uk/ena/data/view/	https://www.ebi.ac.uk/ena/data/view/ERR473006
27788	M12 240652	UK	Europe	North East	2012	07/2012-06/2013	invasive (unspecified/other)	Neisseria meningitidis	B	B	B	ERR473007	B	P1.7-2,4	F1-5	ST-154	cc41/44										ERR473007	https://www.ebi.ac.uk/ena/data/view/	https://www.ebi.ac.uk/ena/data/view/ERR473007
27789	M12 240653	UK	Europe	Wales	2012	07/2012-06/2013	invasive (unspecified/other)	Neisseria meningitidis	B	B	B	ERR473008	B	P1.22,9	F5-12	ST-1161	cc269										ERR473008	https://www.ebi.ac.uk/ena/data/view/	https://www.ebi.ac.uk/ena/data/view/ERR473008
27790	M12 240654	UK	Europe	London	2012	07/2012-06/2013	invasive (unspecified/other)	Neisseria meningitidis	B	B	B	ERR473009	B	P1.7-2,4-37	F1-5	ST-10693	cc41/44										ERR473009	https://www.ebi.ac.uk/ena/data/view/	https://www.ebi.ac.uk/ena/data/view/ERR473009
27791	M12 240656	UK	Europe	North West	2012	07/2012-06/2013	invasive (unspecified/other)	Neisseria meningitidis	B	B	B	ERR473011	B	P1.18-1,3	F1-5	ST-3695	cc41/44										ERR473011	https://www.ebi.ac.uk/ena/data/view/	https://www.ebi.ac.uk/ena/data/view/ERR473011
27792	M12 240658	UK	Europe	South East	2012	07/2012-06/2013	invasive (unspecified/other)	Neisseria meningitidis	B	B	B	ERR473013	B	P1.7-2,4	F1-5	ST-42	cc41/44										ERR473013	https://www.ebi.ac.uk/ena/data/view/	https://www.ebi.ac.uk/ena/data/view/ERR473013
27793	M12 240659	UK	Europe	Yorks and Humber	2012	07/2012-06/2013	invasive (unspecified/other)	Neisseria meningitidis	B	B	B	ERR473014	B	P1.18-1,3	F5-5	ST-1617	cc22										ERR473014	https://www.ebi.ac.uk/ena/data/view/	https://www.ebi.ac.uk/ena/data/view/ERR473014
27794	M12 240664	UK	Europe	London	2012	07/2012-06/2013	invasive (unspecified/other)	Neisseria meningitidis	B	B	B	ERR473017	B	P1.7-2,4	F1-5	ST-41	cc41/44										ERR473017	https://www.ebi.ac.uk/ena/data/view/	https://www.ebi.ac.uk/ena/data/view/ERR473017
27795	M12 240667	UK	Europe	South East	2012	07/2012-06/2013	invasive (unspecified/other)	Neisseria meningitidis	B	B	B	ERR473018	B	P1.18-1,14	F1-5	ST-1194	cc41/44										ERR473018	https://www.ebi.ac.uk/ena/data/view/	https://www.ebi.ac.uk/ena/data/view/ERR473018
27796	M12 240668	UK	Europe	South East	2012	07/2012-06/2013	invasive (unspecified/other)	Neisseria meningitidis	B	B	B	ERR473019	B	P1.7-2,4-15	F1-5	ST-41	cc41/44										ERR473019	https://www.ebi.ac.uk/ena/data/view/	https://www.ebi.ac.uk/ena/data/view/ERR473019
27797	M12 240669	UK	Europe	Yorks and Humber	2012	07/2012-06/2013	invasive (unspecified/other)	Neisseria meningitidis	B	B	B	ERR473020	B	P1.22,9	F5-12	ST-10694											ERR473020	https://www.ebi.ac.uk/ena/data/view/	https://www.ebi.ac.uk/ena/data/view/ERR473020
27798	M12 240672	UK	Europe	North West	2012	07/2012-06/2013	invasive (unspecified/other)	Neisseria meningitidis	B	B	B	ERR473022	B	P1.5-1,10-4	F3-7	ST-1097	cc41/44										ERR473022	https://www.ebi.ac.uk/ena/data/view/	https://www.ebi.ac.uk/ena/data/view/ERR473022
27799	M12 240674	UK	Europe	South East	2012	07/2012-06/2013	invasive (unspecified/other)	Neisseria meningitidis	B	B	B	ERR473023	B	P1.22,9	F5-12	ST-1161	cc269										ERR473023	https://www.ebi.ac.uk/ena/data/view/	https://www.ebi.ac.uk/ena/data/view/ERR473023
27800	M12 240675	UK	Europe	East Midlands	2012	07/2012-06/2013	invasive (unspecified/other)	Neisseria meningitidis	B	B	B	ERR473024	B	P1.19-1,15-11	F5-1	ST-10695	cc269										ERR473024	https://www.ebi.ac.uk/ena/data/view/	https://www.ebi.ac.uk/ena/data/view/ERR473024
27801	M12 240678	UK	Europe	Northern Ireland	2012	07/2012-06/2013	invasive (unspecified/other)	Neisseria meningitidis	B	B	B	ERR473025	B	P1.17-1,23	F1-7	ST-269	cc269										ERR473025	https://www.ebi.ac.uk/ena/data/view/	https://www.ebi.ac.uk/ena/data/view/ERR473025
27802	M12 240681	UK	Europe	North West	2012	07/2012-06/2013	invasive (unspecified/other)	Neisseria meningitidis	B	B	B	ERR473027	B	P1.18-7,9	F1-7	ST-571	cc41/44										ERR473027	https://www.ebi.ac.uk/ena/data/view/	https://www.ebi.ac.uk/ena/data/view/ERR473027
27803	M12 240682	UK	Europe	London	2012	07/2012-06/2013	invasive (unspecified/other)	Neisseria meningitidis	B	B	B	ERR473028	B	P1.5-1,10-8	F4-1	ST-11	cc11										ERR473028	https://www.ebi.ac.uk/ena/data/view/	https://www.ebi.ac.uk/ena/data/view/ERR473028
27804	M12 240683	UK	Europe	South and West	2012	07/2012-06/2013	invasive (unspecified/other)	Neisseria meningitidis	B	B	B	ERR473029	B	P1.22,9	F5-12	ST-2157	cc269										ERR473029	https://www.ebi.ac.uk/ena/data/view/	https://www.ebi.ac.uk/ena/data/view/ERR473029
27805	M12 240684	UK	Europe	South and West	2012	07/2012-06/2013	invasive (unspecified/other)	Neisseria meningitidis	B	B	B	ERR473030	B	P1.22,9	F1-7	ST-9199											ERR473030	https://www.ebi.ac.uk/ena/data/view/	https://www.ebi.ac.uk/ena/data/view/ERR473030
27806	M12 240685	UK	Europe	West Midlands	2012	07/2012-06/2013	invasive (unspecified/other)	Neisseria meningitidis	B	B	B	ERR473031	B	P1.17,16-93	F1-20	ST-3242											ERR473031	https://www.ebi.ac.uk/ena/data/view/	https://www.ebi.ac.uk/ena/data/view/ERR473031
27807	M12 240688	UK	Europe	North West	2012	07/2012-06/2013	invasive (unspecified/other)	Neisseria meningitidis	B	B	B	ERR473032	B	P1.22,9	F5-12	ST-1161	cc269										ERR473032	https://www.ebi.ac.uk/ena/data/view/	https://www.ebi.ac.uk/ena/data/view/ERR473032
27808	M12 240691	UK	Europe	North West	2012	07/2012-06/2013	invasive (unspecified/other)	Neisseria meningitidis	B	B	B	ERR473033	B	P1.22,9	F5-12	ST-1161	cc269										ERR473033	https://www.ebi.ac.uk/ena/data/view/	https://www.ebi.ac.uk/ena/data/view/ERR473033
27809	M12 240693	UK	Europe	South East	2012	07/2012-06/2013	invasive (unspecified/other)	Neisseria meningitidis	B	B	B	ERR473034	B	P1.12-6,13-4	F5-1	ST-290	cc32										ERR473034	https://www.ebi.ac.uk/ena/data/view/	https://www.ebi.ac.uk/ena/data/view/ERR473034
27810	M12 240694	UK	Europe	East Midlands	2012	07/2012-06/2013	invasive (unspecified/other)	Neisseria meningitidis	B	B	B	ERR473035	B	P1.5-1,2-2	F5-1	ST-1855	cc269										ERR473035	https://www.ebi.ac.uk/ena/data/view/	https://www.ebi.ac.uk/ena/data/view/ERR473035
27811	M12 240697	UK	Europe	South and West	2012	07/2012-06/2013	invasive (unspecified/other)	Neisseria meningitidis	B	B	B	ERR473036	B	P1.7-2,4	F1-5	ST-41	cc41/44										ERR473036	https://www.ebi.ac.uk/ena/data/view/	https://www.ebi.ac.uk/ena/data/view/ERR473036
27812	M12 240699	UK	Europe	Yorks and Humber	2012	07/2012-06/2013	invasive (unspecified/other)	Neisseria meningitidis	B	B	B	ERR473038	B	P1.7-2,4	F1-5	ST-10696	cc41/44										ERR473038	https://www.ebi.ac.uk/ena/data/view/	https://www.ebi.ac.uk/ena/data/view/ERR473038
27813	M12 240703	UK	Europe	North East	2012	07/2012-06/2013	invasive (unspecified/other)	Neisseria meningitidis	B	B	B	ERR473041	B	P1.22,14	F5-5	ST-213	cc213										ERR473041	https://www.ebi.ac.uk/ena/data/view/	https://www.ebi.ac.uk/ena/data/view/ERR473041
27814	M12 240704	UK	Europe	North West	2012	07/2012-06/2013	invasive (unspecified/other)	Neisseria meningitidis	B	B	B	ERR473042	B	P1.19-2,13-1	F3-9	ST-7261	cc461										ERR473042	https://www.ebi.ac.uk/ena/data/view/	https://www.ebi.ac.uk/ena/data/view/ERR473042
27815	M12 240705	UK	Europe	Wales	2012	07/2012-06/2013	invasive (unspecified/other)	Neisseria meningitidis	B	B	B	ERR473043	B	P1.5-35,10-4	F5-5	ST-10697	cc213										ERR473043	https://www.ebi.ac.uk/ena/data/view/	https://www.ebi.ac.uk/ena/data/view/ERR473043
27816	M12 240706	UK	Europe	South East	2012	07/2012-06/2013	invasive (unspecified/other)	Neisseria meningitidis	B	B	B	ERR473044	B	P1.12-1,9	F1-5	ST-10698	cc41/44										ERR473044	https://www.ebi.ac.uk/ena/data/view/	https://www.ebi.ac.uk/ena/data/view/ERR473044
27817	M12 240707	UK	Europe	Yorks and Humber	2012	07/2012-06/2013	invasive (unspecified/other)	Neisseria meningitidis	B	B	B	ERR473045	B	P1.19-1,3-5	F5-1	ST-269	cc269										ERR473045	https://www.ebi.ac.uk/ena/data/view/	https://www.ebi.ac.uk/ena/data/view/ERR473045
27818	M12 240712	UK	Europe	Yorks and Humber	2012	07/2012-06/2013	invasive (unspecified/other)	Neisseria meningitidis	B	B	B	ERR473047	B	P1.7-2,4	F5-12	ST-154	cc41/44										ERR473047	https://www.ebi.ac.uk/ena/data/view/	https://www.ebi.ac.uk/ena/data/view/ERR473047
27819	M12 240714	UK	Europe	Yorks and Humber	2012	07/2012-06/2013	invasive (unspecified/other)	Neisseria meningitidis	B	B	B	ERR473048	B	P1.7,16	F3-3	ST-259	cc32										ERR473048	https://www.ebi.ac.uk/ena/data/view/	https://www.ebi.ac.uk/ena/data/view/ERR473048
27820	M12 240718	UK	Europe	Yorks and Humber	2012	07/2012-06/2013	invasive (unspecified/other)	Neisseria meningitidis	B	B	B	ERR473052	B	P1.19,15	F1-5	ST-1163	cc269										ERR473052	https://www.ebi.ac.uk/ena/data/view/	https://www.ebi.ac.uk/ena/data/view/ERR473052
27821	M12 240719	UK	Europe	North West	2012	07/2012-06/2013	invasive (unspecified/other)	Neisseria meningitidis	B	B	B	ERR473053	B	P1.22,9	F5-12	ST-1161	cc269										ERR473053	https://www.ebi.ac.uk/ena/data/view/	https://www.ebi.ac.uk/ena/data/view/ERR473053
27822	M12 240720	UK	Europe	Eastern	2012	07/2012-06/2013	invasive (unspecified/other)	Neisseria meningitidis	B	B	B	ERR473054	B	P1.7-2,4	F1-5	ST-41	cc41/44										ERR473054	https://www.ebi.ac.uk/ena/data/view/	https://www.ebi.ac.uk/ena/data/view/ERR473054
27823	M12 240724	UK	Europe	North West	2012	07/2012-06/2013	invasive (unspecified/other)	Neisseria meningitidis	B	B	B	ERR473055	B	P1.22,14	F5-5	ST-7676	cc213										ERR473055	https://www.ebi.ac.uk/ena/data/view/	https://www.ebi.ac.uk/ena/data/view/ERR473055
27824	M12 240725	UK	Europe	East Midlands	2012	07/2012-06/2013	invasive (unspecified/other)	Neisseria meningitidis	B	B	B	ERR473056	B	P1.22-1,14	F5-5	ST-35	cc35										ERR473056	https://www.ebi.ac.uk/ena/data/view/	https://www.ebi.ac.uk/ena/data/view/ERR473056
27825	M12 240729	UK	Europe	East Midlands	2012	07/2012-06/2013	invasive (unspecified/other)	Neisseria meningitidis	B	B	B	ERR473058	B	P1.22,9	F5-5	ST-275	cc269										ERR473058	https://www.ebi.ac.uk/ena/data/view/	https://www.ebi.ac.uk/ena/data/view/ERR473058
27826	M12 240730	UK	Europe	North West	2012	07/2012-06/2013	invasive (unspecified/other)	Neisseria meningitidis	B	B	B	ERR473059	B	P1.22,14-6	F5-1	ST-34	cc32										ERR473059	https://www.ebi.ac.uk/ena/data/view/	https://www.ebi.ac.uk/ena/data/view/ERR473059
27827	M12 240732	UK	Europe	Wales	2012	07/2012-06/2013	invasive (unspecified/other)	Neisseria meningitidis	B	B	B	ERR473060	B	P1.19,15	F5-1	ST-8049	cc32										ERR473060	https://www.ebi.ac.uk/ena/data/view/	https://www.ebi.ac.uk/ena/data/view/ERR473060
27828	M12 240733	UK	Europe	Eastern	2012	07/2012-06/2013	invasive (unspecified/other)	Neisseria meningitidis	B	B	B	ERR473061	B	P1.22,14	F5-5	ST-10699	cc213										ERR473061	https://www.ebi.ac.uk/ena/data/view/	https://www.ebi.ac.uk/ena/data/view/ERR473061
27829	M12 240735	UK	Europe	North East	2012	07/2012-06/2013	invasive (unspecified/other)	Neisseria meningitidis	B	B	B	ERR473063	B	P1.19,15	F5-1	ST-749	cc32										ERR473063	https://www.ebi.ac.uk/ena/data/view/	https://www.ebi.ac.uk/ena/data/view/ERR473063
27830	M12 240736	UK	Europe	North West	2012	07/2012-06/2013	invasive (unspecified/other)	Neisseria meningitidis	B	B	B	ERR473065	B	P1.22,14	F5-9	ST-162	cc162										ERR473065	https://www.ebi.ac.uk/ena/data/view/	https://www.ebi.ac.uk/ena/data/view/ERR473065
27831	M12 240737	UK	Europe	Yorks and Humber	2012	07/2012-06/2013	invasive (unspecified/other)	Neisseria meningitidis	B	B	B	ERR473066	B	P1.22,14	F5-1	ST-479	cc269										ERR473066	https://www.ebi.ac.uk/ena/data/view/	https://www.ebi.ac.uk/ena/data/view/ERR473066
27832	M12 240739	UK	Europe	North West	2012	07/2012-06/2013	invasive (unspecified/other)	Neisseria meningitidis	B	B	B	ERR473067	B	P1.22,14	F5-9	ST-162	cc162										ERR473067	https://www.ebi.ac.uk/ena/data/view/	https://www.ebi.ac.uk/ena/data/view/ERR473067
27833	M12 240741	UK	Europe	South and West	2012	07/2012-06/2013	invasive (unspecified/other)	Neisseria meningitidis	B	B	B	ERR473064	B	P1.7-2,4	F1-25	ST-8054	cc41/44										ERR473064	https://www.ebi.ac.uk/ena/data/view/	https://www.ebi.ac.uk/ena/data/view/ERR473064
27834	M12 240745	UK	Europe	Yorks and Humber	2012	07/2012-06/2013	invasive (unspecified/other)	Neisseria meningitidis	B	B	B	ERR473068	B	P1.17,16-3	F5-1	ST-1774	cc269										ERR473068	https://www.ebi.ac.uk/ena/data/view/	https://www.ebi.ac.uk/ena/data/view/ERR473068
27835	M12 240749	UK	Europe	South East	2012	07/2012-06/2013	invasive (unspecified/other)	Neisseria meningitidis	B	B	B	ERR473071	B	P1.22,9	F5-12	ST-4713											ERR473071	https://www.ebi.ac.uk/ena/data/view/	https://www.ebi.ac.uk/ena/data/view/ERR473071
27836	M12 240750	UK	Europe	West Midlands	2012	07/2012-06/2013	invasive (unspecified/other)	Neisseria meningitidis	B	B	B	ERR473072	B	P1.12-1,9	F1-5	ST-41	cc41/44										ERR473072	https://www.ebi.ac.uk/ena/data/view/	https://www.ebi.ac.uk/ena/data/view/ERR473072
27837	M12 240752	UK	Europe	Northern Ireland	2012	07/2012-06/2013	invasive (unspecified/other)	Neisseria meningitidis	B	B	B	ERR473074	B	P1.7-2,4	F1-5	ST-154	cc41/44										ERR473074	https://www.ebi.ac.uk/ena/data/view/	https://www.ebi.ac.uk/ena/data/view/ERR473074
27838	M12 240758	UK	Europe	South and West	2012	07/2012-06/2013	invasive (unspecified/other)	Neisseria meningitidis	B	B	B	ERR473077	B	P1.17-1,23	F3-3	ST-10700	cc32										ERR473077	https://www.ebi.ac.uk/ena/data/view/	https://www.ebi.ac.uk/ena/data/view/ERR473077
27839	M12 240763	UK	Europe	Yorks and Humber	2012	07/2012-06/2013	invasive (unspecified/other)	Neisseria meningitidis	B	B	B	ERR473080	B	P1.19-2,13-1	F3-9	ST-1946	cc461										ERR473080	https://www.ebi.ac.uk/ena/data/view/	https://www.ebi.ac.uk/ena/data/view/ERR473080
27840	M12 240765	UK	Europe	Yorks and Humber	2012	07/2012-06/2013	invasive (unspecified/other)	Neisseria meningitidis	B	B	B	ERR473081	B	P1.12-1,13-1	F5-1	ST-2738	cc269										ERR473081	https://www.ebi.ac.uk/ena/data/view/	https://www.ebi.ac.uk/ena/data/view/ERR473081
27841	M12 240769	UK	Europe	North West	2012	07/2012-06/2013	invasive (unspecified/other)	Neisseria meningitidis	B	B	B	ERR473083	B	P1.7-13,14	F1-84	ST-1572											ERR473083	https://www.ebi.ac.uk/ena/data/view/	https://www.ebi.ac.uk/ena/data/view/ERR473083
27842	M12 240773	UK	Europe	Yorks and Humber	2012	07/2012-06/2013	invasive (unspecified/other)	Neisseria meningitidis	B	B	B	ERR473085	B	P1.19-1,15-11	F5-1	ST-1049	cc269										ERR473085	https://www.ebi.ac.uk/ena/data/view/	https://www.ebi.ac.uk/ena/data/view/ERR473085
27843	M12 240778	UK	Europe	Eastern	2012	07/2012-06/2013	invasive (unspecified/other)	Neisseria meningitidis	B	B	B	ERR473088	B	P1.19-2,13-1	F3-9	ST-1946	cc461										ERR473088	https://www.ebi.ac.uk/ena/data/view/	https://www.ebi.ac.uk/ena/data/view/ERR473088
27844	M12 240781	UK	Europe	North West	2012	07/2012-06/2013	invasive (unspecified/other)	Neisseria meningitidis	B	B	B	ERR473090	B	P1.22,9	F5-12	ST-275	cc269										ERR473090	https://www.ebi.ac.uk/ena/data/view/	https://www.ebi.ac.uk/ena/data/view/ERR473090
27845	M12 240782	UK	Europe	Wales	2012	07/2012-06/2013	invasive (unspecified/other)	Neisseria meningitidis	B	B	B	ERR473091	B	P1.22,14	F5-5	ST-213	cc213										ERR473091	https://www.ebi.ac.uk/ena/data/view/	https://www.ebi.ac.uk/ena/data/view/ERR473091
27846	M12 240783	UK	Europe	London	2012	07/2012-06/2013	invasive (unspecified/other)	Neisseria meningitidis	B	B	B	ERR473092	B	P1.21-7,16	F1-5	ST-41	cc41/44										ERR473092	https://www.ebi.ac.uk/ena/data/view/	https://www.ebi.ac.uk/ena/data/view/ERR473092
27847	M12 240785	UK	Europe	South East	2012	07/2012-06/2013	invasive (unspecified/other)	Neisseria meningitidis	B	B	B	ERR473094	B	P1.7-2,4	F1-5	ST-41	cc41/44										ERR473094	https://www.ebi.ac.uk/ena/data/view/	https://www.ebi.ac.uk/ena/data/view/ERR473094
27848	M12 240786	UK	Europe	North East	2012	07/2012-06/2013	invasive (unspecified/other)	Neisseria meningitidis	B	B	B	ERR473095	B	P1.22-1,14	F3-6	ST-1359											ERR473095	https://www.ebi.ac.uk/ena/data/view/	https://www.ebi.ac.uk/ena/data/view/ERR473095
27849	M12 240787	UK	Europe	Wales	2012	07/2012-06/2013	invasive (unspecified/other)	Neisseria meningitidis	B	B	B	ERR473096	B	P1.19-2,13	F3-9	ST-1946	cc461										ERR473096	https://www.ebi.ac.uk/ena/data/view/	https://www.ebi.ac.uk/ena/data/view/ERR473096
27850	M12 240790	UK	Europe	South East	2012	07/2012-06/2013	invasive (unspecified/other)	Neisseria meningitidis	B	B	B	ERR473099	B	P1.19,15	F5-1	ST-33	cc32										ERR473099	https://www.ebi.ac.uk/ena/data/view/	https://www.ebi.ac.uk/ena/data/view/ERR473099
27851	M12 240793	UK	Europe	South East	2012	07/2012-06/2013	invasive (unspecified/other)	Neisseria meningitidis	B	B	B	ERR473101	B	P1.22,9	F5-12	ST-7789	cc269										ERR473101	https://www.ebi.ac.uk/ena/data/view/	https://www.ebi.ac.uk/ena/data/view/ERR473101
27852	M12 240794	UK	Europe	London	2012	07/2012-06/2013	invasive (unspecified/other)	Neisseria meningitidis	B	B	B	ERR473102	B	P1.19-3,15	F1-117	ST-10701	cc35										ERR473102	https://www.ebi.ac.uk/ena/data/view/	https://www.ebi.ac.uk/ena/data/view/ERR473102
27853	M12 240803	UK	Europe	East Midlands	2012	07/2012-06/2013	invasive (unspecified/other)	Neisseria meningitidis	B	B	B	ERR473108	B	P1.19,15	F4-28	ST-34	cc32										ERR473108	https://www.ebi.ac.uk/ena/data/view/	https://www.ebi.ac.uk/ena/data/view/ERR473108
27854	M12 240805	UK	Europe	North West	2012	07/2012-06/2013	invasive (unspecified/other)	Neisseria meningitidis	B	B	B	ERR473109	B	P1.7-12,14	F5-9	ST-4953											ERR473109	https://www.ebi.ac.uk/ena/data/view/	https://www.ebi.ac.uk/ena/data/view/ERR473109
27855	M12 240806	UK	Europe	Northern Ireland	2012	07/2012-06/2013	invasive (unspecified/other)	Neisseria meningitidis	B	B	B	ERR473110	B	P1.7-1,4-1	F3-6	ST-9774	cc18										ERR473110	https://www.ebi.ac.uk/ena/data/view/	https://www.ebi.ac.uk/ena/data/view/ERR473110
27856	M12 240807	UK	Europe	South and West	2012	07/2012-06/2013	invasive (unspecified/other)	Neisseria meningitidis	B	B	B	ERR473111	B	P1.7-2,4	F1-5	ST-10702											ERR473111	https://www.ebi.ac.uk/ena/data/view/	https://www.ebi.ac.uk/ena/data/view/ERR473111
27857	M12 240808	UK	Europe	East Midlands	2012	07/2012-06/2013	invasive (unspecified/other)	Neisseria meningitidis	B	B	B	ERR473112	B	P1.5-1,10-1	F5-12	ST-282	cc282										ERR473112	https://www.ebi.ac.uk/ena/data/view/	https://www.ebi.ac.uk/ena/data/view/ERR473112
27858	M12 240809	UK	Europe	Eastern	2012	07/2012-06/2013	invasive (unspecified/other)	Neisseria meningitidis	B	B	B	ERR473113	B	P1.21,16	F5-36	ST-8944											ERR473113	https://www.ebi.ac.uk/ena/data/view/	https://www.ebi.ac.uk/ena/data/view/ERR473113
27859	M12 240810	UK	Europe	Northern Ireland	2012	07/2012-06/2013	invasive (unspecified/other)	Neisseria meningitidis	B	B	B	ERR473114	B	P1.17-1,23	F1-7	ST-269	cc269										ERR473114	https://www.ebi.ac.uk/ena/data/view/	https://www.ebi.ac.uk/ena/data/view/ERR473114
27860	M12 240812	UK	Europe	West Midlands	2012	07/2012-06/2013	invasive (unspecified/other)	Neisseria meningitidis	B	B	B	ERR473115	B	P1.19-5,15	F5-1	ST-479	cc269										ERR473115	https://www.ebi.ac.uk/ena/data/view/	https://www.ebi.ac.uk/ena/data/view/ERR473115
27861	M12 240814	UK	Europe	Yorks and Humber	2012	07/2012-06/2013	invasive (unspecified/other)	Neisseria meningitidis	B	B	B	ERR473116	B	P1.22,9	F5-12	ST-10703	cc269										ERR473116	https://www.ebi.ac.uk/ena/data/view/	https://www.ebi.ac.uk/ena/data/view/ERR473116
27862	M12 240817	UK	Europe	South East	2012	07/2012-06/2013	invasive (unspecified/other)	Neisseria meningitidis	B	B	B	ERR473118	B	P1.7,16	F3-3	ST-32	cc32										ERR473118	https://www.ebi.ac.uk/ena/data/view/	https://www.ebi.ac.uk/ena/data/view/ERR473118
27863	M12 240818	UK	Europe	West Midlands	2012	07/2012-06/2013	invasive (unspecified/other)	Neisseria meningitidis	B	B	B	ERR473119	B	P1.7,16	F3-3	ST-259	cc32										ERR473119	https://www.ebi.ac.uk/ena/data/view/	https://www.ebi.ac.uk/ena/data/view/ERR473119
27864	M12 240819	UK	Europe	North East	2012	07/2012-06/2013	invasive (unspecified/other)	Neisseria meningitidis	B	B	B	ERR473120	B	P1.19-2,13-1	F5-5	ST-461	cc461										ERR473120	https://www.ebi.ac.uk/ena/data/view/	https://www.ebi.ac.uk/ena/data/view/ERR473120
27865	M12 240825	UK	Europe	London	2012	07/2012-06/2013	invasive (unspecified/other)	Neisseria meningitidis	B	B	B	ERR473124	B	P1.12-1,16	F1-5	ST-485	cc41/44										ERR473124	https://www.ebi.ac.uk/ena/data/view/	https://www.ebi.ac.uk/ena/data/view/ERR473124
27866	M12 240827	UK	Europe	North West	2012	07/2012-06/2013	invasive (unspecified/other)	Neisseria meningitidis	B	B	B	ERR473126	B	P1.22,9	F5-12	ST-1161	cc269										ERR473126	https://www.ebi.ac.uk/ena/data/view/	https://www.ebi.ac.uk/ena/data/view/ERR473126
27867	M12 240831	UK	Europe	Yorks and Humber	2012	07/2012-06/2013	invasive (unspecified/other)	Neisseria meningitidis	B	B	B	ERR473127	B	P1.19-1,15-11	F5-1	ST-1049	cc269										ERR473127	https://www.ebi.ac.uk/ena/data/view/	https://www.ebi.ac.uk/ena/data/view/ERR473127
27868	M12 240834	UK	Europe	West Midlands	2012	07/2012-06/2013	invasive (unspecified/other)	Neisseria meningitidis	B	B	B	ERR473128	B	P1.19-5,15	F5-1	ST-479	cc269										ERR473128	https://www.ebi.ac.uk/ena/data/view/	https://www.ebi.ac.uk/ena/data/view/ERR473128
27869	M12 240842	UK	Europe	North West	2012	07/2012-06/2013	invasive (unspecified/other)	Neisseria meningitidis	B	B	B	ERR473130	B	P1.22,9	F5-12	ST-1161	cc269										ERR473130	https://www.ebi.ac.uk/ena/data/view/	https://www.ebi.ac.uk/ena/data/view/ERR473130
27870	M12 240843	UK	Europe	South East	2012	07/2012-06/2013	invasive (unspecified/other)	Neisseria meningitidis	B	B	B	ERR473131	B	P1.22-1,14	F5-2	ST-1976											ERR473131	https://www.ebi.ac.uk/ena/data/view/	https://www.ebi.ac.uk/ena/data/view/ERR473131
27871	M12 240844	UK	Europe	East Midlands	2012	07/2012-06/2013	invasive (unspecified/other)	Neisseria meningitidis	B	B	B	ERR473132	B	P1.19,16	F5-5	ST-8223	cc461										ERR473132	https://www.ebi.ac.uk/ena/data/view/	https://www.ebi.ac.uk/ena/data/view/ERR473132
27872	M12 240846	UK	Europe	West Midlands	2012	07/2012-06/2013	invasive (unspecified/other)	Neisseria meningitidis	B	B	B	ERR473133	B	P1.7-2,4	F1-5	ST-41	cc41/44										ERR473133	https://www.ebi.ac.uk/ena/data/view/	https://www.ebi.ac.uk/ena/data/view/ERR473133
27873	M12 240847	UK	Europe	Eastern	2012	07/2012-06/2013	invasive (unspecified/other)	Neisseria meningitidis	B	B	B	ERR473134	B	P1.7-2,4	F3-3	ST-3666	cc41/44										ERR473134	https://www.ebi.ac.uk/ena/data/view/	https://www.ebi.ac.uk/ena/data/view/ERR473134
27874	M12 240848	UK	Europe	Eastern	2012	07/2012-06/2013	invasive (unspecified/other)	Neisseria meningitidis	B	B	B	ERR473135	B	P1.22,14	F4-1	ST-213	cc213										ERR473135	https://www.ebi.ac.uk/ena/data/view/	https://www.ebi.ac.uk/ena/data/view/ERR473135
27875	M12 240849	UK	Europe	North West	2012	07/2012-06/2013	invasive (unspecified/other)	Neisseria meningitidis	B	B	B	ERR473136	B	P1.7-2,4	F1-5	ST-41	cc41/44										ERR473136	https://www.ebi.ac.uk/ena/data/view/	https://www.ebi.ac.uk/ena/data/view/ERR473136
27876	M12 240850	UK	Europe	North West	2012	07/2012-06/2013	invasive (unspecified/other)	Neisseria meningitidis	B	B	B	ERR473137	B	P1.7-2,4	F1-5	ST-1194	cc41/44										ERR473137	https://www.ebi.ac.uk/ena/data/view/	https://www.ebi.ac.uk/ena/data/view/ERR473137
27877	M12 240851	UK	Europe	North East	2012	07/2012-06/2013	invasive (unspecified/other)	Neisseria meningitidis	B	B	B	ERR473138	B	P1.22,9	F5-12	ST-275	cc269										ERR473138	https://www.ebi.ac.uk/ena/data/view/	https://www.ebi.ac.uk/ena/data/view/ERR473138
27878	M12 240852	UK	Europe	Yorks and Humber	2012	07/2012-06/2013	invasive (unspecified/other)	Neisseria meningitidis	B	B	B	ERR473139	B	P1.19-1,15-11	F3-7	ST-269	cc269										ERR473139	https://www.ebi.ac.uk/ena/data/view/	https://www.ebi.ac.uk/ena/data/view/ERR473139
27879	M12 240853	UK	Europe	South and West	2012	07/2012-06/2013	invasive (unspecified/other)	Neisseria meningitidis	B	B	B	ERR473140	B	P1.19-1,3-5	F5-1	ST-269	cc269										ERR473140	https://www.ebi.ac.uk/ena/data/view/	https://www.ebi.ac.uk/ena/data/view/ERR473140
27880	M12 240858	UK	Europe	Yorks and Humber	2012	07/2012-06/2013	invasive (unspecified/other)	Neisseria meningitidis	B	B	B	ERR473144	B	P1.19-1,15-11	F5-1	ST-269	cc269										ERR473144	https://www.ebi.ac.uk/ena/data/view/	https://www.ebi.ac.uk/ena/data/view/ERR473144
27881	M12 240861	UK	Europe	London	2012	07/2012-06/2013	invasive (unspecified/other)	Neisseria meningitidis	B	B	B	ERR473145	B	P1.22,9	F5-7	ST-2123											ERR473145	https://www.ebi.ac.uk/ena/data/view/	https://www.ebi.ac.uk/ena/data/view/ERR473145
27882	M12 240865	UK	Europe	London	2012	07/2012-06/2013	invasive (unspecified/other)	Neisseria meningitidis	B	B	B	ERR473147	B	P1.7,16-48	F1-5	ST-10704	cc18										ERR473147	https://www.ebi.ac.uk/ena/data/view/	https://www.ebi.ac.uk/ena/data/view/ERR473147
27883	M12 240866	UK	Europe	London	2012	07/2012-06/2013	invasive (unspecified/other)	Neisseria meningitidis	B	B	B	ERR473148	B	P1.22,14	F5-5	ST-213	cc213										ERR473148	https://www.ebi.ac.uk/ena/data/view/	https://www.ebi.ac.uk/ena/data/view/ERR473148
27884	M12 240867	UK	Europe	Wales	2012	07/2012-06/2013	invasive (unspecified/other)	Neisseria meningitidis	B	B	B	ERR473149	B	P1.19,13-1	F5-97	ST-479	cc269										ERR473149	https://www.ebi.ac.uk/ena/data/view/	https://www.ebi.ac.uk/ena/data/view/ERR473149
27885	M12 240868	UK	Europe	South and West	2012	07/2012-06/2013	invasive (unspecified/other)	Neisseria meningitidis	B	B	B	ERR473150	B	P1.7-2,4	F1-5	ST-1090	cc41/44										ERR473150	https://www.ebi.ac.uk/ena/data/view/	https://www.ebi.ac.uk/ena/data/view/ERR473150
27886	M12 240872	UK	Europe	North West	2012	07/2012-06/2013	invasive (unspecified/other)	Neisseria meningitidis	B	B	B	ERR473151	B	P1.21,16	F1-15	ST-11142											ERR473151	https://www.ebi.ac.uk/ena/data/view/	https://www.ebi.ac.uk/ena/data/view/ERR473151
27887	M12 240873	UK	Europe	Wales	2012	07/2012-06/2013	invasive (unspecified/other)	Neisseria meningitidis	B	B	B	ERR473152	B	P1.19-2,13-55	F5-36	ST-10705	cc461										ERR473152	https://www.ebi.ac.uk/ena/data/view/	https://www.ebi.ac.uk/ena/data/view/ERR473152
27888	M12 240874	UK	Europe	London	2012	07/2012-06/2013	invasive (unspecified/other)	Neisseria meningitidis	B	B	B	ERR473153	B	P1.7,16-2	F1-5	ST-74	cc32										ERR473153	https://www.ebi.ac.uk/ena/data/view/	https://www.ebi.ac.uk/ena/data/view/ERR473153
27889	M12 240876	UK	Europe	South East	2012	07/2012-06/2013	invasive (unspecified/other)	Neisseria meningitidis	B	B	B	ERR473154	B	P1.19,15-1	F1-24	ST-2821	cc41/44										ERR473154	https://www.ebi.ac.uk/ena/data/view/	https://www.ebi.ac.uk/ena/data/view/ERR473154
27890	M12 240877	UK	Europe	Wales	2012	07/2012-06/2013	invasive (unspecified/other)	Neisseria meningitidis	B	B	B	ERR473155	B	P1.22,9	F5-12	ST-1161	cc269										ERR473155	https://www.ebi.ac.uk/ena/data/view/	https://www.ebi.ac.uk/ena/data/view/ERR473155
27891	M12 240878	UK	Europe	North West	2012	07/2012-06/2013	invasive (unspecified/other)	Neisseria meningitidis	B	B	B	ERR473156	B	P1.22,14	F5-9	ST-162	cc162										ERR473156	https://www.ebi.ac.uk/ena/data/view/	https://www.ebi.ac.uk/ena/data/view/ERR473156
27892	M12 240879	UK	Europe	North West	2012	07/2012-06/2013	invasive (unspecified/other)	Neisseria meningitidis	B	B	B	ERR473157	B	P1.22,9	F5-12	ST-1161	cc269										ERR473157	https://www.ebi.ac.uk/ena/data/view/	https://www.ebi.ac.uk/ena/data/view/ERR473157
27893	M12 240880	UK	Europe	Yorks and Humber	2012	07/2012-06/2013	invasive (unspecified/other)	Neisseria meningitidis	B	B	B	ERR473158	B	P1.19-1,15-11	F1-7	ST-269	cc269										ERR473158	https://www.ebi.ac.uk/ena/data/view/	https://www.ebi.ac.uk/ena/data/view/ERR473158
27894	M12 240884	UK	Europe	London	2012	07/2012-06/2013	invasive (unspecified/other)	Neisseria meningitidis	B	B	B	ERR473160	B	P1.7-2,16-29	F3-3	ST-32	cc32										ERR473160	https://www.ebi.ac.uk/ena/data/view/	https://www.ebi.ac.uk/ena/data/view/ERR473160
27895	M12 240887	UK	Europe	Yorks and Humber	2012	07/2012-06/2013	invasive (unspecified/other)	Neisseria meningitidis	B	B	B	ERR473163	B	P1.7-2,4	F1-5	ST-1153	cc41/44										ERR473163	https://www.ebi.ac.uk/ena/data/view/	https://www.ebi.ac.uk/ena/data/view/ERR473163
27896	M12 240893	UK	Europe	West Midlands	2012	07/2012-06/2013	invasive (unspecified/other)	Neisseria meningitidis	B	B	B	ERR473165	B	P1.19-1,15-11	F5-1	ST-8288	cc269										ERR473165	https://www.ebi.ac.uk/ena/data/view/	https://www.ebi.ac.uk/ena/data/view/ERR473165
27897	M12 240896	UK	Europe	Wales	2012	07/2012-06/2013	invasive (unspecified/other)	Neisseria meningitidis	B	B	B	ERR473168	B	P1.7-2,16	F3-3	ST-1096	cc32										ERR473168	https://www.ebi.ac.uk/ena/data/view/	https://www.ebi.ac.uk/ena/data/view/ERR473168
27898	M12 240899	UK	Europe	London	2012	07/2012-06/2013	invasive (unspecified/other)	Neisseria meningitidis	B	B	B	ERR473171	B	P1.22,14	F5-5	ST-213	cc213										ERR473171	https://www.ebi.ac.uk/ena/data/view/	https://www.ebi.ac.uk/ena/data/view/ERR473171
27899	M12 240900	UK	Europe	Wales	2012	07/2012-06/2013	invasive (unspecified/other)	Neisseria meningitidis	B	B	B	ERR473172	B	P1.19-1,15-11	F5-1	ST-2592	cc269										ERR473172	https://www.ebi.ac.uk/ena/data/view/	https://www.ebi.ac.uk/ena/data/view/ERR473172
27900	M12 240901	UK	Europe	London	2012	07/2012-06/2013	invasive (unspecified/other)	Neisseria meningitidis	B	B	B	ERR473173	B	P1.19,15-1	F5-15	ST-10706	cc41/44										ERR473173	https://www.ebi.ac.uk/ena/data/view/	https://www.ebi.ac.uk/ena/data/view/ERR473173
27901	M12 240902	UK	Europe	North West	2012	07/2012-06/2013	invasive (unspecified/other)	Neisseria meningitidis	B	B	B	ERR466849	B	P1.19,16	F1-5	ST-1233	cc41/44										ERR466849	https://www.ebi.ac.uk/ena/data/view/	https://www.ebi.ac.uk/ena/data/view/ERR466849
27902	M13 240000	UK	Europe	North West	2013	07/2012-06/2013	invasive (unspecified/other)	Neisseria meningitidis	B	B	B	ERR466850	B	P1.22,9	F3-3	ST-1831											ERR466850	https://www.ebi.ac.uk/ena/data/view/	https://www.ebi.ac.uk/ena/data/view/ERR466850
27903	M13 240001	UK	Europe	London	2013	07/2012-06/2013	invasive (unspecified/other)	Neisseria meningitidis	B	B	B	ERR466851	B	P1.7-2,4	F1-5	ST-41	cc41/44										ERR466851	https://www.ebi.ac.uk/ena/data/view/	https://www.ebi.ac.uk/ena/data/view/ERR466851
27904	M13 240003	UK	Europe	North West	2013	07/2012-06/2013	invasive (unspecified/other)	Neisseria meningitidis	B	B	B	ERR466853	B	P1.19-1,15-11	F5-1	ST-269	cc269										ERR466853	https://www.ebi.ac.uk/ena/data/view/	https://www.ebi.ac.uk/ena/data/view/ERR466853
27905	M13 240004	UK	Europe	East Midlands	2013	07/2012-06/2013	invasive (unspecified/other)	Neisseria meningitidis	B	B	B	ERR466854	B	P1.18-1,1	F5-1	ST-479	cc269										ERR466854	https://www.ebi.ac.uk/ena/data/view/	https://www.ebi.ac.uk/ena/data/view/ERR466854
27906	M13 240005	UK	Europe	Yorks and Humber	2013	07/2012-06/2013	invasive (unspecified/other)	Neisseria meningitidis	B	B	B	ERR466855	B	P1.19-1,15-11	F1-7	ST-2166	cc269										ERR466855	https://www.ebi.ac.uk/ena/data/view/	https://www.ebi.ac.uk/ena/data/view/ERR466855
27907	M13 240006	UK	Europe	Yorks and Humber	2013	07/2012-06/2013	invasive (unspecified/other)	Neisseria meningitidis	B	B	B	ERR466856	B	P1.19,15	F3-9	ST-461	cc461										ERR466856	https://www.ebi.ac.uk/ena/data/view/	https://www.ebi.ac.uk/ena/data/view/ERR466856
27908	M13 240007	UK	Europe	South and West	2013	07/2012-06/2013	invasive (unspecified/other)	Neisseria meningitidis	B	B	B	ERR466857	B	P1.18-1,3	F1-5	ST-1194	cc41/44										ERR466857	https://www.ebi.ac.uk/ena/data/view/	https://www.ebi.ac.uk/ena/data/view/ERR466857
27909	M13 240009	UK	Europe	North West	2013	07/2012-06/2013	invasive (unspecified/other)	Neisseria meningitidis	B	B	B	ERR466859	B	P1.7-2,4	F1-5	ST-2799	cc41/44										ERR466859	https://www.ebi.ac.uk/ena/data/view/	https://www.ebi.ac.uk/ena/data/view/ERR466859
27910	M13 240012	UK	Europe	West Midlands	2013	07/2012-06/2013	invasive (unspecified/other)	Neisseria meningitidis	B	B	B	ERR466861	B	P1.12-1,9	F1-5	ST-41	cc41/44										ERR466861	https://www.ebi.ac.uk/ena/data/view/	https://www.ebi.ac.uk/ena/data/view/ERR466861
27911	M13 240014	UK	Europe	North West	2013	07/2012-06/2013	invasive (unspecified/other)	Neisseria meningitidis	B	B	B	ERR466863	B	P1.22,9	F5-12	ST-1161	cc269										ERR466863	https://www.ebi.ac.uk/ena/data/view/	https://www.ebi.ac.uk/ena/data/view/ERR466863
27912	M13 240017	UK	Europe	Wales	2013	07/2012-06/2013	invasive (unspecified/other)	Neisseria meningitidis	B	B	B	ERR466865	B	P1.19,15	F5-1	ST-10707	cc32										ERR466865	https://www.ebi.ac.uk/ena/data/view/	https://www.ebi.ac.uk/ena/data/view/ERR466865
27913	M13 240019	UK	Europe	South and West	2013	07/2012-06/2013	invasive (unspecified/other)	Neisseria meningitidis	B	B	B	ERR466866	B	P1.18,25	F1-5	ST-7612	cc41/44										ERR466866	https://www.ebi.ac.uk/ena/data/view/	https://www.ebi.ac.uk/ena/data/view/ERR466866
27914	M13 240021	UK	Europe	Yorks and Humber	2013	07/2012-06/2013	invasive (unspecified/other)	Neisseria meningitidis	B	B	B	ERR466868	B	P1.19-2,13-1	F3-9	ST-461	cc461										ERR466868	https://www.ebi.ac.uk/ena/data/view/	https://www.ebi.ac.uk/ena/data/view/ERR466868
27915	M13 240023	UK	Europe	North West	2013	07/2012-06/2013	invasive (unspecified/other)	Neisseria meningitidis	B	B	B	ERR466870	B	P1.19-3,15	F4-1	ST-35	cc35										ERR466870	https://www.ebi.ac.uk/ena/data/view/	https://www.ebi.ac.uk/ena/data/view/ERR466870
27916	M13 240029	UK	Europe	Yorks and Humber	2013	07/2012-06/2013	invasive (unspecified/other)	Neisseria meningitidis	B	B	B	ERR466874	B	P1.22,14	F5-5	ST-213	cc213										ERR466874	https://www.ebi.ac.uk/ena/data/view/	https://www.ebi.ac.uk/ena/data/view/ERR466874
27917	M13 240030	UK	Europe	Yorks and Humber	2013	07/2012-06/2013	invasive (unspecified/other)	Neisseria meningitidis	B	B	B	ERR466875	B	P1.22,9	F5-12	ST-10708	cc269										ERR466875	https://www.ebi.ac.uk/ena/data/view/	https://www.ebi.ac.uk/ena/data/view/ERR466875
27918	M13 240031	UK	Europe	West Midlands	2013	07/2012-06/2013	invasive (unspecified/other)	Neisseria meningitidis	B	B	B	ERR466876	B	P1.18-3,1	F5-2	ST-337	cc41/44										ERR466876	https://www.ebi.ac.uk/ena/data/view/	https://www.ebi.ac.uk/ena/data/view/ERR466876
27919	M13 240032	UK	Europe	South East	2013	07/2012-06/2013	invasive (unspecified/other)	Neisseria meningitidis	B	B	B	ERR466877	B	P1.19-3,15	F4-1	ST-35	cc35										ERR466877	https://www.ebi.ac.uk/ena/data/view/	https://www.ebi.ac.uk/ena/data/view/ERR466877
27920	M13 240033	UK	Europe	South East	2013	07/2012-06/2013	invasive (unspecified/other)	Neisseria meningitidis	B	B	B	ERR466878	B	P1.22,9	F5-12	ST-1161	cc269										ERR466878	https://www.ebi.ac.uk/ena/data/view/	https://www.ebi.ac.uk/ena/data/view/ERR466878
27921	M13 240036	UK	Europe	Yorks and Humber	2013	07/2012-06/2013	invasive (unspecified/other)	Neisseria meningitidis	B	B	B	ERR466880	B	P1.22,9	F-ND	ST-10709											ERR466880	https://www.ebi.ac.uk/ena/data/view/	https://www.ebi.ac.uk/ena/data/view/ERR466880
27922	M13 240039	UK	Europe	North West	2013	07/2012-06/2013	invasive (unspecified/other)	Neisseria meningitidis	B	B	B	ERR466881	B	P1.19,13	F4-12	ST-479	cc269										ERR466881	https://www.ebi.ac.uk/ena/data/view/	https://www.ebi.ac.uk/ena/data/view/ERR466881
27923	M13 240040	UK	Europe	North West	2013	07/2012-06/2013	invasive (unspecified/other)	Neisseria meningitidis	B	B	B	ERR466882	B	P1.19,13	F4-12	ST-479	cc269										ERR466882	https://www.ebi.ac.uk/ena/data/view/	https://www.ebi.ac.uk/ena/data/view/ERR466882
27924	M13 240041	UK	Europe	South and West	2013	07/2012-06/2013	invasive (unspecified/other)	Neisseria meningitidis	B	B	B	ERR466883	B	P1.7-2,4	F1-5	ST-10710	cc41/44										ERR466883	https://www.ebi.ac.uk/ena/data/view/	https://www.ebi.ac.uk/ena/data/view/ERR466883
27925	M13 240042	UK	Europe	Eastern	2013	07/2012-06/2013	invasive (unspecified/other)	Neisseria meningitidis	B	B	B	ERR466887	B	P1.19,15	F3-7	ST-8006											ERR466887	https://www.ebi.ac.uk/ena/data/view/	https://www.ebi.ac.uk/ena/data/view/ERR466887
27926	M13 240043	UK	Europe	London	2013	07/2012-06/2013	invasive (unspecified/other)	Neisseria meningitidis	B	B	B	ERR466884	B	P1.22,9	F5-1	ST-1195	cc269										ERR466884	https://www.ebi.ac.uk/ena/data/view/	https://www.ebi.ac.uk/ena/data/view/ERR466884
27927	M13 240045	UK	Europe	North West	2013	07/2012-06/2013	invasive (unspecified/other)	Neisseria meningitidis	B	B	B	ERR466886	B	P1.19-2,13-1	F3-9	ST-1946	cc461										ERR466886	https://www.ebi.ac.uk/ena/data/view/	https://www.ebi.ac.uk/ena/data/view/ERR466886
27928	M13 240046	UK	Europe	North West	2013	07/2012-06/2013	invasive (unspecified/other)	Neisseria meningitidis	B	B	B	ERR466888	B	P1.22,9	F3-1	ST-275	cc269										ERR466888	https://www.ebi.ac.uk/ena/data/view/	https://www.ebi.ac.uk/ena/data/view/ERR466888
27929	M13 240047	UK	Europe	London	2013	07/2012-06/2013	invasive (unspecified/other)	Neisseria meningitidis	B	B	B	ERR466889	B	P1.22,14-6	F1-5	ST-8054	cc41/44										ERR466889	https://www.ebi.ac.uk/ena/data/view/	https://www.ebi.ac.uk/ena/data/view/ERR466889
27930	M13 240048	UK	Europe	South East	2013	07/2012-06/2013	invasive (unspecified/other)	Neisseria meningitidis	B	B	B	ERR466890	B	P1.22,9	F5-12	ST-1161	cc269										ERR466890	https://www.ebi.ac.uk/ena/data/view/	https://www.ebi.ac.uk/ena/data/view/ERR466890
27931	M13 240051	UK	Europe	East Midlands	2013	07/2012-06/2013	invasive (unspecified/other)	Neisseria meningitidis	B	B	B	ERR466891	B	P1.18-1,1	F5-1	ST-479	cc269										ERR466891	https://www.ebi.ac.uk/ena/data/view/	https://www.ebi.ac.uk/ena/data/view/ERR466891
27932	M13 240054	UK	Europe	West Midlands	2013	07/2012-06/2013	invasive (unspecified/other)	Neisseria meningitidis	B	B	B	ERR466893	B	P1.17,16-3	F5-1	ST-1774	cc269										ERR466893	https://www.ebi.ac.uk/ena/data/view/	https://www.ebi.ac.uk/ena/data/view/ERR466893
27933	M13 240057	UK	Europe	London	2013	07/2012-06/2013	invasive (unspecified/other)	Neisseria meningitidis	B	B	B	ERR466896	B	P1.7,30	F3-9	ST-5983	cc461										ERR466896	https://www.ebi.ac.uk/ena/data/view/	https://www.ebi.ac.uk/ena/data/view/ERR466896
27934	M13 240063	UK	Europe	Yorks and Humber	2013	07/2012-06/2013	invasive (unspecified/other)	Neisseria meningitidis	B	B	B	ERR466898	B	P1.19-2,13-1	F3-9	ST-461	cc461										ERR466898	https://www.ebi.ac.uk/ena/data/view/	https://www.ebi.ac.uk/ena/data/view/ERR466898
27935	M13 240067	UK	Europe	West Midlands	2013	07/2012-06/2013	invasive (unspecified/other)	Neisseria meningitidis	B	B	B	ERR466901	B	P1.22,9	F5-12	ST-275	cc269										ERR466901	https://www.ebi.ac.uk/ena/data/view/	https://www.ebi.ac.uk/ena/data/view/ERR466901
27936	M13 240069	UK	Europe	South East	2013	07/2012-06/2013	invasive (unspecified/other)	Neisseria meningitidis	B	B	B	ERR466903	B	P1.22,9	F4-1	ST-1161	cc269										ERR466903	https://www.ebi.ac.uk/ena/data/view/	https://www.ebi.ac.uk/ena/data/view/ERR466903
27937	M13 240072	UK	Europe	West Midlands	2013	07/2012-06/2013	invasive (unspecified/other)	Neisseria meningitidis	B	B	B	ERR466904	B	P1.22,14	F5-1	ST-269	cc269										ERR466904	https://www.ebi.ac.uk/ena/data/view/	https://www.ebi.ac.uk/ena/data/view/ERR466904
27938	M13 240074	UK	Europe	Yorks and Humber	2013	07/2012-06/2013	invasive (unspecified/other)	Neisseria meningitidis	B	B	B	ERR466906	B	P1.19-2,13-1	F3-9	ST-461	cc461										ERR466906	https://www.ebi.ac.uk/ena/data/view/	https://www.ebi.ac.uk/ena/data/view/ERR466906
27939	M13 240075	UK	Europe	North West	2013	07/2012-06/2013	invasive (unspecified/other)	Neisseria meningitidis	B	B	B	ERR466907	B	P1.22,9	F5-5	ST-7196											ERR466907	https://www.ebi.ac.uk/ena/data/view/	https://www.ebi.ac.uk/ena/data/view/ERR466907
27940	M13 240076	UK	Europe	London	2013	07/2012-06/2013	invasive (unspecified/other)	Neisseria meningitidis	B	B	B	ERR466908	B	P1.17-6,23	F3-6	ST-10711											ERR466908	https://www.ebi.ac.uk/ena/data/view/	https://www.ebi.ac.uk/ena/data/view/ERR466908
27941	M13 240078	UK	Europe	North West	2013	07/2012-06/2013	invasive (unspecified/other)	Neisseria meningitidis	B	B	B	ERR466910	B	P1.19-2,13-2	F3-9	ST-1946	cc461										ERR466910	https://www.ebi.ac.uk/ena/data/view/	https://www.ebi.ac.uk/ena/data/view/ERR466910
27942	M13 240081	UK	Europe	North West	2013	07/2012-06/2013	invasive (unspecified/other)	Neisseria meningitidis	B	B	B	ERR466911	B	P1.22,14	F5-5	ST-9194	cc213										ERR466911	https://www.ebi.ac.uk/ena/data/view/	https://www.ebi.ac.uk/ena/data/view/ERR466911
27943	M13 240084	UK	Europe	Eastern	2013	07/2012-06/2013	invasive (unspecified/other)	Neisseria meningitidis	B	B	B	ERR466912	B	P1.7-2,4	F5-8	ST-1475	cc41/44										ERR466912	https://www.ebi.ac.uk/ena/data/view/	https://www.ebi.ac.uk/ena/data/view/ERR466912
27944	M13 240085	UK	Europe	Yorks and Humber	2013	07/2012-06/2013	invasive (unspecified/other)	Neisseria meningitidis	B	B	B	ERR466913	B	P1.7,30	F1-5	ST-40	cc41/44										ERR466913	https://www.ebi.ac.uk/ena/data/view/	https://www.ebi.ac.uk/ena/data/view/ERR466913
27945	M13 240086	UK	Europe	West Midlands	2013	07/2012-06/2013	invasive (unspecified/other)	Neisseria meningitidis	B	B	B	ERR466914	B	P1.21,16	F5-5	ST-1434											ERR466914	https://www.ebi.ac.uk/ena/data/view/	https://www.ebi.ac.uk/ena/data/view/ERR466914
27946	M13 240088	UK	Europe	West Midlands	2013	07/2012-06/2013	invasive (unspecified/other)	Neisseria meningitidis	B	B	B	ERR466916	B	P1.7-2,4	F1-5	ST-41	cc41/44										ERR466916	https://www.ebi.ac.uk/ena/data/view/	https://www.ebi.ac.uk/ena/data/view/ERR466916
27947	M13 240090	UK	Europe	South East	2013	07/2012-06/2013	invasive (unspecified/other)	Neisseria meningitidis	B	B	B	ERR466918	B	P1.7-2,4	F1-5	ST-6761	cc41/44										ERR466918	https://www.ebi.ac.uk/ena/data/view/	https://www.ebi.ac.uk/ena/data/view/ERR466918
27948	M13 240091	UK	Europe	London	2013	07/2012-06/2013	invasive (unspecified/other)	Neisseria meningitidis	B	B	B	ERR466919	B	P1.22,14	F5-9	ST-162	cc162										ERR466919	https://www.ebi.ac.uk/ena/data/view/	https://www.ebi.ac.uk/ena/data/view/ERR466919
27949	M13 240095	UK	Europe	East Midlands	2013	07/2012-06/2013	invasive (unspecified/other)	Neisseria meningitidis	B	B	B	ERR466920	B	P1.19-1,15-11	F5-1	ST-1049	cc269										ERR466920	https://www.ebi.ac.uk/ena/data/view/	https://www.ebi.ac.uk/ena/data/view/ERR466920
27950	M13 240097	UK	Europe	Wales	2013	07/2012-06/2013	invasive (unspecified/other)	Neisseria meningitidis	B	B	B	ERR466921	B	P1.17-1,23-2	F3-7	ST-3893	cc41/44										ERR466921	https://www.ebi.ac.uk/ena/data/view/	https://www.ebi.ac.uk/ena/data/view/ERR466921
27951	M13 240098	UK	Europe	Wales	2013	07/2012-06/2013	invasive (unspecified/other)	Neisseria meningitidis	B	B	B	ERR466922	B	P1.19,15	F1-5	ST-1097	cc41/44										ERR466922	https://www.ebi.ac.uk/ena/data/view/	https://www.ebi.ac.uk/ena/data/view/ERR466922
27952	M13 240105	UK	Europe	South East	2013	07/2012-06/2013	invasive (unspecified/other)	Neisseria meningitidis	B	B	B	ERR466925	B	P1.7-12,14	F1-7	ST-1572											ERR466925	https://www.ebi.ac.uk/ena/data/view/	https://www.ebi.ac.uk/ena/data/view/ERR466925
27953	M13 240106	UK	Europe	South and West	2013	07/2012-06/2013	invasive (unspecified/other)	Neisseria meningitidis	B	B	B	ERR466926	B	P1.7,16	F3-3	ST-32	cc32										ERR466926	https://www.ebi.ac.uk/ena/data/view/	https://www.ebi.ac.uk/ena/data/view/ERR466926
27954	M13 240111	UK	Europe	North West	2013	07/2012-06/2013	invasive (unspecified/other)	Neisseria meningitidis	B	B	B	ERR466928	B	P1.18-1,14	F1-5	ST-1194	cc41/44										ERR466928	https://www.ebi.ac.uk/ena/data/view/	https://www.ebi.ac.uk/ena/data/view/ERR466928
27955	M13 240112	UK	Europe	West Midlands	2013	07/2012-06/2013	invasive (unspecified/other)	Neisseria meningitidis	B	B	B	ERR466929	B	P1.22,14	F5-1	ST-269	cc269										ERR466929	https://www.ebi.ac.uk/ena/data/view/	https://www.ebi.ac.uk/ena/data/view/ERR466929
27956	M13 240115	UK	Europe	West Midlands	2013	07/2012-06/2013	invasive (unspecified/other)	Neisseria meningitidis	B	B	B	ERR466931	B	P1.18-4,25	F1-5	ST-1194	cc41/44										ERR466931	https://www.ebi.ac.uk/ena/data/view/	https://www.ebi.ac.uk/ena/data/view/ERR466931
27957	M13 240118	UK	Europe	South and West	2013	07/2012-06/2013	invasive (unspecified/other)	Neisseria meningitidis	B	B	B	ERR466933	B	P1.19-5,15	F5-1	ST-34	cc32										ERR466933	https://www.ebi.ac.uk/ena/data/view/	https://www.ebi.ac.uk/ena/data/view/ERR466933
27958	M13 240120	UK	Europe	South East	2013	07/2012-06/2013	invasive (unspecified/other)	Neisseria meningitidis	B	B	B	ERR466934	B	P1.7-2,4	F1-5	ST-41	cc41/44										ERR466934	https://www.ebi.ac.uk/ena/data/view/	https://www.ebi.ac.uk/ena/data/view/ERR466934
27959	M13 240121	UK	Europe	Yorks and Humber	2013	07/2012-06/2013	invasive (unspecified/other)	Neisseria meningitidis	B	B	B	ERR466935	B	P1.22,9	F5-12	ST-1161	cc269										ERR466935	https://www.ebi.ac.uk/ena/data/view/	https://www.ebi.ac.uk/ena/data/view/ERR466935
27960	M13 240123	UK	Europe	Eastern	2013	07/2012-06/2013	invasive (unspecified/other)	Neisseria meningitidis	B	B	B	ERR466936	B	P1.7-2,4-15	F1-5	ST-41	cc41/44										ERR466936	https://www.ebi.ac.uk/ena/data/view/	https://www.ebi.ac.uk/ena/data/view/ERR466936
27961	M13 240124	UK	Europe	South and West	2013	07/2012-06/2013	invasive (unspecified/other)	Neisseria meningitidis	B	B	B	ERR466937	B	P1.22,9	F5-12	ST-1161	cc269										ERR466937	https://www.ebi.ac.uk/ena/data/view/	https://www.ebi.ac.uk/ena/data/view/ERR466937
27962	M13 240125	UK	Europe	West Midlands	2013	07/2012-06/2013	invasive (unspecified/other)	Neisseria meningitidis	B	B	B	ERR466938	B	P1.5-1,10-4	F3-35	ST-1802	cc282										ERR466938	https://www.ebi.ac.uk/ena/data/view/	https://www.ebi.ac.uk/ena/data/view/ERR466938
27963	M13 240127	UK	Europe	West Midlands	2013	07/2012-06/2013	invasive (unspecified/other)	Neisseria meningitidis	B	B	B	ERR466940	B	P1.22,14	F5-5	ST-213	cc213										ERR466940	https://www.ebi.ac.uk/ena/data/view/	https://www.ebi.ac.uk/ena/data/view/ERR466940
27964	M13 240130	UK	Europe	South East	2013	07/2012-06/2013	invasive (unspecified/other)	Neisseria meningitidis	B	B	B	ERR466941	B	P1.19,15	F5-1	ST-749	cc32										ERR466941	https://www.ebi.ac.uk/ena/data/view/	https://www.ebi.ac.uk/ena/data/view/ERR466941
27965	M13 240132	UK	Europe	West Midlands	2013	07/2012-06/2013	invasive (unspecified/other)	Neisseria meningitidis	B	B	B	ERR473175	B	P1.22,14	F5-5	ST-213	cc213										ERR473175	https://www.ebi.ac.uk/ena/data/view/	https://www.ebi.ac.uk/ena/data/view/ERR473175
27966	M13 240135	UK	Europe	West Midlands	2013	07/2012-06/2013	invasive (unspecified/other)	Neisseria meningitidis	B	B	B	ERR473177	B	P1.18-4,25	F1-5	ST-1194	cc41/44										ERR473177	https://www.ebi.ac.uk/ena/data/view/	https://www.ebi.ac.uk/ena/data/view/ERR473177
27967	M13 240142	UK	Europe	West Midlands	2013	07/2012-06/2013	invasive (unspecified/other)	Neisseria meningitidis	B	B	B	ERR473179	B	P1.17,16-3	F1-20	ST-1770	cc41/44										ERR473179	https://www.ebi.ac.uk/ena/data/view/	https://www.ebi.ac.uk/ena/data/view/ERR473179
27968	M13 240143	UK	Europe	South East	2013	07/2012-06/2013	invasive (unspecified/other)	Neisseria meningitidis	B	B	B	ERR473180	B	P1.7-2,4	F5-9	ST-9293	cc162										ERR473180	https://www.ebi.ac.uk/ena/data/view/	https://www.ebi.ac.uk/ena/data/view/ERR473180
27969	M13 240145	UK	Europe	East Midlands	2013	07/2012-06/2013	invasive (unspecified/other)	Neisseria meningitidis	B	B	B	ERR473182	B	P1.5-1,10-1	F5-12	ST-282	cc282										ERR473182	https://www.ebi.ac.uk/ena/data/view/	https://www.ebi.ac.uk/ena/data/view/ERR473182
27970	M13 240147	UK	Europe	North West	2013	07/2012-06/2013	invasive (unspecified/other)	Neisseria meningitidis	B	B	B	ERR473184	B	P1.22,3	F5-1	ST-10712	cc269										ERR473184	https://www.ebi.ac.uk/ena/data/view/	https://www.ebi.ac.uk/ena/data/view/ERR473184
27971	M13 240148	UK	Europe	Northern Ireland	2013	07/2012-06/2013	invasive (unspecified/other)	Neisseria meningitidis	B	B	B	ERR473185	B	P1.12-1,13-1	F1-17	ST-10713											ERR473185	https://www.ebi.ac.uk/ena/data/view/	https://www.ebi.ac.uk/ena/data/view/ERR473185
27972	M13 240150	UK	Europe	West Midlands	2013	07/2012-06/2013	invasive (unspecified/other)	Neisseria meningitidis	B	B	B	ERR473186	B	P1.22,9	F5-12	ST-10714											ERR473186	https://www.ebi.ac.uk/ena/data/view/	https://www.ebi.ac.uk/ena/data/view/ERR473186
27973	M13 240153	UK	Europe	South and West	2013	07/2012-06/2013	invasive (unspecified/other)	Neisseria meningitidis	B	B	B	ERR473187	B	P1.21,16	F1-7	ST-9327	cc60										ERR473187	https://www.ebi.ac.uk/ena/data/view/	https://www.ebi.ac.uk/ena/data/view/ERR473187
27974	M13 240157	UK	Europe	West Midlands	2013	07/2012-06/2013	invasive (unspecified/other)	Neisseria meningitidis	B	B	B	ERR473190	B	P1.7-2,4	F5-8	ST-41	cc41/44										ERR473190	https://www.ebi.ac.uk/ena/data/view/	https://www.ebi.ac.uk/ena/data/view/ERR473190
27975	M13 240160	UK	Europe	Wales	2013	07/2012-06/2013	invasive (unspecified/other)	Neisseria meningitidis	B	B	B	ERR473192	B	P1.19-1,15-11	F5-1	ST-269	cc269										ERR473192	https://www.ebi.ac.uk/ena/data/view/	https://www.ebi.ac.uk/ena/data/view/ERR473192
27976	M13 240161	UK	Europe	North West	2013	07/2012-06/2013	invasive (unspecified/other)	Neisseria meningitidis	B	B	B	ERR473193	B	P1.22-1,14	F4-1	ST-35	cc35										ERR473193	https://www.ebi.ac.uk/ena/data/view/	https://www.ebi.ac.uk/ena/data/view/ERR473193
27977	M13 240164	UK	Europe	South and West	2013	07/2012-06/2013	invasive (unspecified/other)	Neisseria meningitidis	B	B	B	ERR473195	B	P1.19-1,3-5	F5-1	ST-269	cc269										ERR473195	https://www.ebi.ac.uk/ena/data/view/	https://www.ebi.ac.uk/ena/data/view/ERR473195
27978	M13 240166	UK	Europe	North West	2013	07/2012-06/2013	invasive (unspecified/other)	Neisseria meningitidis	B	B	B	ERR473197	B	P1.18-1,14	F1-5	ST-1194	cc41/44										ERR473197	https://www.ebi.ac.uk/ena/data/view/	https://www.ebi.ac.uk/ena/data/view/ERR473197
27979	M13 240167	UK	Europe	North West	2013	07/2012-06/2013	invasive (unspecified/other)	Neisseria meningitidis	B	B	B	ERR473198	B	P1.19-1,15-11	F5-1	ST-269	cc269										ERR473198	https://www.ebi.ac.uk/ena/data/view/	https://www.ebi.ac.uk/ena/data/view/ERR473198
27980	M13 240170	UK	Europe	Eastern	2013	07/2012-06/2013	invasive (unspecified/other)	Neisseria meningitidis	B	B	B	ERR473200	B	P1.22,14	F1-7	ST-575	cc213										ERR473200	https://www.ebi.ac.uk/ena/data/view/	https://www.ebi.ac.uk/ena/data/view/ERR473200
27981	M13 240171	UK	Europe	Yorks and Humber	2013	07/2012-06/2013	invasive (unspecified/other)	Neisseria meningitidis	B	B	B	ERR473201	B	P1.7-2,4	F1-5	ST-5357	cc41/44										ERR473201	https://www.ebi.ac.uk/ena/data/view/	https://www.ebi.ac.uk/ena/data/view/ERR473201
27982	M13 240172	UK	Europe	North East	2013	07/2012-06/2013	invasive (unspecified/other)	Neisseria meningitidis	B	B	B	ERR473202	B	P1.22,9	F5-12	ST-275	cc269										ERR473202	https://www.ebi.ac.uk/ena/data/view/	https://www.ebi.ac.uk/ena/data/view/ERR473202
27983	M13 240173	UK	Europe	Eastern	2013	07/2012-06/2013	invasive (unspecified/other)	Neisseria meningitidis	B	B	B	ERR473203	B	P1.22,14-10	F1-5	ST-4256	cc41/44										ERR473203	https://www.ebi.ac.uk/ena/data/view/	https://www.ebi.ac.uk/ena/data/view/ERR473203
27984	M13 240174	UK	Europe	Eastern	2013	07/2012-06/2013	invasive (unspecified/other)	Neisseria meningitidis	B	B	B	ERR473204	B	P1.7-2,4	F5-8	ST-2203	cc41/44										ERR473204	https://www.ebi.ac.uk/ena/data/view/	https://www.ebi.ac.uk/ena/data/view/ERR473204
27985	M13 240175	UK	Europe	West Midlands	2013	07/2012-06/2013	invasive (unspecified/other)	Neisseria meningitidis	B	B	B	ERR473205	B	P1.7-1,1	F1-14	ST-10535	cc41/44										ERR473205	https://www.ebi.ac.uk/ena/data/view/	https://www.ebi.ac.uk/ena/data/view/ERR473205
27986	M13 240181	UK	Europe	South and West	2013	07/2012-06/2013	invasive (unspecified/other)	Neisseria meningitidis	B	B	B	ERR473207	B	P1.7-2,4	F1-5	ST-41	cc41/44										ERR473207	https://www.ebi.ac.uk/ena/data/view/	https://www.ebi.ac.uk/ena/data/view/ERR473207
27987	M13 240183	UK	Europe	West Midlands	2013	07/2012-06/2013	invasive (unspecified/other)	Neisseria meningitidis	B	B	B	ERR473208	B	P1.19,15	F5-1	ST-5151											ERR473208	https://www.ebi.ac.uk/ena/data/view/	https://www.ebi.ac.uk/ena/data/view/ERR473208
27988	M13 240187	UK	Europe	West Midlands	2013	07/2012-06/2013	invasive (unspecified/other)	Neisseria meningitidis	B	B	B	ERR473211	B	P1.22,14	F5-5	ST-213	cc213										ERR473211	https://www.ebi.ac.uk/ena/data/view/	https://www.ebi.ac.uk/ena/data/view/ERR473211
27989	M13 240191	UK	Europe	Eastern	2013	07/2012-06/2013	invasive (unspecified/other)	Neisseria meningitidis	B	B	B	ERR473214	B	P1.19,15	F1-5	ST-1163	cc269										ERR473214	https://www.ebi.ac.uk/ena/data/view/	https://www.ebi.ac.uk/ena/data/view/ERR473214
27990	M13 240192	UK	Europe	East Midlands	2013	07/2012-06/2013	invasive (unspecified/other)	Neisseria meningitidis	B	B	B	ERR473215	B	P1.22,9	F5-12	ST-275	cc269										ERR473215	https://www.ebi.ac.uk/ena/data/view/	https://www.ebi.ac.uk/ena/data/view/ERR473215
27991	M13 240197	UK	Europe	West Midlands	2013	07/2012-06/2013	invasive (unspecified/other)	Neisseria meningitidis	B	B	B	ERR473217	B	P1.22,9	F5-12	ST-9829	cc269										ERR473217	https://www.ebi.ac.uk/ena/data/view/	https://www.ebi.ac.uk/ena/data/view/ERR473217
27992	M13 240199	UK	Europe	Wales	2013	07/2012-06/2013	invasive (unspecified/other)	Neisseria meningitidis	B	B	B	ERR473219	B	P1.5-1,10-8	F4-1	ST-11	cc11										ERR473219	https://www.ebi.ac.uk/ena/data/view/	https://www.ebi.ac.uk/ena/data/view/ERR473219
27993	M13 240202	UK	Europe	South and West	2013	07/2012-06/2013	invasive (unspecified/other)	Neisseria meningitidis	B	B	B	ERR473222	B	P1.22,9	F1-10	ST-7143											ERR473222	https://www.ebi.ac.uk/ena/data/view/	https://www.ebi.ac.uk/ena/data/view/ERR473222
27994	M13 240204	UK	Europe	Yorks and Humber	2013	07/2012-06/2013	invasive (unspecified/other)	Neisseria meningitidis	B	B	B	ERR473224	B	P1.18-1,3	F1-5	ST-1194	cc41/44										ERR473224	https://www.ebi.ac.uk/ena/data/view/	https://www.ebi.ac.uk/ena/data/view/ERR473224
27995	M13 240205	UK	Europe	Eastern	2013	07/2012-06/2013	invasive (unspecified/other)	Neisseria meningitidis	B	B	B	ERR473225	B	P1.12-1,16	F1-5	ST-485	cc41/44										ERR473225	https://www.ebi.ac.uk/ena/data/view/	https://www.ebi.ac.uk/ena/data/view/ERR473225
27996	M13 240206	UK	Europe	North West	2013	07/2012-06/2013	invasive (unspecified/other)	Neisseria meningitidis	B	B	B	ERR473226	B	P1.22,14-6	F1-5	ST-207	cc41/44										ERR473226	https://www.ebi.ac.uk/ena/data/view/	https://www.ebi.ac.uk/ena/data/view/ERR473226
27997	M13 240207	UK	Europe	Wales	2013	07/2012-06/2013	invasive (unspecified/other)	Neisseria meningitidis	B	B	B	ERR473227	B	P1.22,9	F5-12	ST-1161	cc269										ERR473227	https://www.ebi.ac.uk/ena/data/view/	https://www.ebi.ac.uk/ena/data/view/ERR473227
27998	M13 240210	UK	Europe	North West	2013	07/2012-06/2013	invasive (unspecified/other)	Neisseria meningitidis	B	B	B	ERR473228	B	P1.7-2,4	F1-5	ST-41	cc41/44										ERR473228	https://www.ebi.ac.uk/ena/data/view/	https://www.ebi.ac.uk/ena/data/view/ERR473228
27999	M13 240211	UK	Europe	East Midlands	2013	07/2012-06/2013	invasive (unspecified/other)	Neisseria meningitidis	B	B	B	ERR473229	B	P1.22,9	F2-16	ST-5849											ERR473229	https://www.ebi.ac.uk/ena/data/view/	https://www.ebi.ac.uk/ena/data/view/ERR473229
28000	M13 240212	UK	Europe	London	2013	07/2012-06/2013	invasive (unspecified/other)	Neisseria meningitidis	B	B	B	ERR473230	B	P1.17,16-3	F1-7	ST-3101	cc41/44										ERR473230	https://www.ebi.ac.uk/ena/data/view/	https://www.ebi.ac.uk/ena/data/view/ERR473230
28001	M13 240213	UK	Europe	Northern Ireland	2013	07/2012-06/2013	invasive (unspecified/other)	Neisseria meningitidis	B	B	B	ERR473231	B	P1.22,9	F5-12	ST-275	cc269										ERR473231	https://www.ebi.ac.uk/ena/data/view/	https://www.ebi.ac.uk/ena/data/view/ERR473231
28002	M13 240216	UK	Europe	Wales	2013	07/2012-06/2013	invasive (unspecified/other)	Neisseria meningitidis	B	B	B	ERR473232	B	P1.19,15	F5-1	ST-8049	cc32										ERR473232	https://www.ebi.ac.uk/ena/data/view/	https://www.ebi.ac.uk/ena/data/view/ERR473232
28003	M13 240217	UK	Europe	North West	2013	07/2012-06/2013	invasive (unspecified/other)	Neisseria meningitidis	B	B	B	ERR473233	B	P1.7-2,4	F1-5	ST-1194	cc41/44										ERR473233	https://www.ebi.ac.uk/ena/data/view/	https://www.ebi.ac.uk/ena/data/view/ERR473233
28004	M13 240224	UK	Europe	Wales	2013	07/2012-06/2013	invasive (unspecified/other)	Neisseria meningitidis	B	B	B	ERR473237	B	P1.22,9	F5-12	ST-10715											ERR473237	https://www.ebi.ac.uk/ena/data/view/	https://www.ebi.ac.uk/ena/data/view/ERR473237
28005	M13 240227	UK	Europe	Wales	2013	07/2012-06/2013	invasive (unspecified/other)	Neisseria meningitidis	B	B	B	ERR473240	B	P1.22,9	F5-12	ST-1161	cc269										ERR473240	https://www.ebi.ac.uk/ena/data/view/	https://www.ebi.ac.uk/ena/data/view/ERR473240
28006	M13 240228	UK	Europe	South East	2013	07/2012-06/2013	invasive (unspecified/other)	Neisseria meningitidis	B	B	B	ERR473241	B	P1.7-2,4	F3-3	ST-41	cc41/44										ERR473241	https://www.ebi.ac.uk/ena/data/view/	https://www.ebi.ac.uk/ena/data/view/ERR473241
28007	M13 240229	UK	Europe	Wales	2013	07/2012-06/2013	invasive (unspecified/other)	Neisseria meningitidis	B	B	B	ERR473242	B	P1.7-2,16	F3-3	ST-1096	cc32										ERR473242	https://www.ebi.ac.uk/ena/data/view/	https://www.ebi.ac.uk/ena/data/view/ERR473242
28009	M13 240231	UK	Europe	Wales	2013	07/2012-06/2013	invasive (unspecified/other)	Neisseria meningitidis	B	B	B	ERR473244	B	P1.7-2,4	F1-5	ST-8539	cc41/44										ERR473244	https://www.ebi.ac.uk/ena/data/view/	https://www.ebi.ac.uk/ena/data/view/ERR473244
28010	M13 240232	UK	Europe	South East	2013	07/2012-06/2013	invasive (unspecified/other)	Neisseria meningitidis	B	B	B	ERR473245	B	P1.22,15	F5-5	ST-213	cc213										ERR473245	https://www.ebi.ac.uk/ena/data/view/	https://www.ebi.ac.uk/ena/data/view/ERR473245
28011	M13 240233	UK	Europe	South and West	2013	07/2012-06/2013	invasive (unspecified/other)	Neisseria meningitidis	B	B	B	ERR473246	B	P1.22,9	F5-12	ST-275	cc269										ERR473246	https://www.ebi.ac.uk/ena/data/view/	https://www.ebi.ac.uk/ena/data/view/ERR473246
28012	M13 240234	UK	Europe	South and West	2013	07/2012-06/2013	invasive (unspecified/other)	Neisseria meningitidis	B	B	B	ERR473247	B	P1.7-2,4	F1-5	ST-41	cc41/44										ERR473247	https://www.ebi.ac.uk/ena/data/view/	https://www.ebi.ac.uk/ena/data/view/ERR473247
28013	M13 240235	UK	Europe	Wales	2013	07/2012-06/2013	invasive (unspecified/other)	Neisseria meningitidis	B	B	B	ERR473248	B	P1.12-1,9	F-ND	ST-41	cc41/44										ERR473248	https://www.ebi.ac.uk/ena/data/view/	https://www.ebi.ac.uk/ena/data/view/ERR473248
28014	M13 240237	UK	Europe	North West	2013	07/2012-06/2013	invasive (unspecified/other)	Neisseria meningitidis	B	B	B	ERR473249	B	P1.7-2,4	F1-5	ST-41	cc41/44										ERR473249	https://www.ebi.ac.uk/ena/data/view/	https://www.ebi.ac.uk/ena/data/view/ERR473249
28015	M13 240239	UK	Europe	Northern Ireland	2013	07/2012-06/2013	invasive (unspecified/other)	Neisseria meningitidis	B	B	B	ERR473252	B	P1.7-2,4	F1-5	ST-41	cc41/44										ERR473252	https://www.ebi.ac.uk/ena/data/view/	https://www.ebi.ac.uk/ena/data/view/ERR473252
28016	M13 240245	UK	Europe	London	2013	07/2012-06/2013	invasive (unspecified/other)	Neisseria meningitidis	B	B	B	ERR473255	B	P1.22,14	F5-1	ST-269	cc269										ERR473255	https://www.ebi.ac.uk/ena/data/view/	https://www.ebi.ac.uk/ena/data/view/ERR473255
28017	M13 240248	UK	Europe	North West	2013	07/2012-06/2013	invasive (unspecified/other)	Neisseria meningitidis	B	B	B	ERR473258	B	P1.19-2,13-2	F3-9	ST-1946	cc461										ERR473258	https://www.ebi.ac.uk/ena/data/view/	https://www.ebi.ac.uk/ena/data/view/ERR473258
28018	M13 240249	UK	Europe	Northern Ireland	2013	07/2012-06/2013	invasive (unspecified/other)	Neisseria meningitidis	B	B	B	ERR473259	B	P1.17-1,23	F3-6	ST-10716	cc213										ERR473259	https://www.ebi.ac.uk/ena/data/view/	https://www.ebi.ac.uk/ena/data/view/ERR473259
28019	M13 240250	UK	Europe	West Midlands	2013	07/2012-06/2013	invasive (unspecified/other)	Neisseria meningitidis	B	B	B	ERR473260	B	P1.21,16	F3-6	ST-840	cc167										ERR473260	https://www.ebi.ac.uk/ena/data/view/	https://www.ebi.ac.uk/ena/data/view/ERR473260
28020	M13 240255	UK	Europe	South East	2013	07/2012-06/2013	invasive (unspecified/other)	Neisseria meningitidis	B	B	B	ERR473263	B	P1.22,9	F5-12	ST-1161	cc269										ERR473263	https://www.ebi.ac.uk/ena/data/view/	https://www.ebi.ac.uk/ena/data/view/ERR473263
28021	M13 240256	UK	Europe	North West	2013	07/2012-06/2013	invasive (unspecified/other)	Neisseria meningitidis	B	B	B	ERR473264	B	P1.22,9	F1-7	ST-1163	cc269										ERR473264	https://www.ebi.ac.uk/ena/data/view/	https://www.ebi.ac.uk/ena/data/view/ERR473264
28022	M13 240257	UK	Europe	London	2013	07/2012-06/2013	invasive (unspecified/other)	Neisseria meningitidis	B	B	B	ERR473265	B	P1.22,9	F5-12	ST-1273	cc269										ERR473265	https://www.ebi.ac.uk/ena/data/view/	https://www.ebi.ac.uk/ena/data/view/ERR473265
28023	M13 240258	UK	Europe	North West	2013	07/2012-06/2013	invasive (unspecified/other)	Neisseria meningitidis	B	B	B	ERR473266	B	P1.22,14	F5-5	ST-10338	cc213										ERR473266	https://www.ebi.ac.uk/ena/data/view/	https://www.ebi.ac.uk/ena/data/view/ERR473266
28024	M13 240261	UK	Europe	South East	2013	07/2012-06/2013	invasive (unspecified/other)	Neisseria meningitidis	B	B	B	ERR466942	B	P1.7-2,4	F1-5	ST-41	cc41/44										ERR466942	https://www.ebi.ac.uk/ena/data/view/	https://www.ebi.ac.uk/ena/data/view/ERR466942
28025	M13 240262	UK	Europe	West Midlands	2013	07/2012-06/2013	invasive (unspecified/other)	Neisseria meningitidis	B	B	B	ERR466943	B	P1.7,16-26	F3-3	ST-10717	cc32										ERR466943	https://www.ebi.ac.uk/ena/data/view/	https://www.ebi.ac.uk/ena/data/view/ERR466943
28026	M13 240263	UK	Europe	West Midlands	2013	07/2012-06/2013	invasive (unspecified/other)	Neisseria meningitidis	B	B	B	ERR466944	B	P1.5-2,10-4	F3-3	ST-41	cc41/44										ERR466944	https://www.ebi.ac.uk/ena/data/view/	https://www.ebi.ac.uk/ena/data/view/ERR466944
28027	M13 240264	UK	Europe	North East	2013	07/2012-06/2013	invasive (unspecified/other)	Neisseria meningitidis	B	B	B	ERR466945	B	P1.21-7,10-26	F5-36	ST-1157	cc1157										ERR466945	https://www.ebi.ac.uk/ena/data/view/	https://www.ebi.ac.uk/ena/data/view/ERR466945
28028	M13 240271	UK	Europe	North West	2013	07/2012-06/2013	invasive (unspecified/other)	Neisseria meningitidis	B	B	B	ERR466950	B	P1.7-1,1	F1-14	ST-10718	cc41/44										ERR466950	https://www.ebi.ac.uk/ena/data/view/	https://www.ebi.ac.uk/ena/data/view/ERR466950
28029	M13 240272	UK	Europe	Yorks and Humber	2013	07/2012-06/2013	invasive (unspecified/other)	Neisseria meningitidis	B	B	B	ERR466951	B	P1.22,14	F5-9	ST-162	cc162										ERR466951	https://www.ebi.ac.uk/ena/data/view/	https://www.ebi.ac.uk/ena/data/view/ERR466951
28030	M13 240273	UK	Europe	West Midlands	2013	07/2012-06/2013	invasive (unspecified/other)	Neisseria meningitidis	B	B	B	ERR466952	B	P1.18-4,25	F1-5	ST-1194	cc41/44										ERR466952	https://www.ebi.ac.uk/ena/data/view/	https://www.ebi.ac.uk/ena/data/view/ERR466952
28031	M13 240274	UK	Europe	Eastern	2013	07/2012-06/2013	invasive (unspecified/other)	Neisseria meningitidis	B	B	B	ERR466953	B	P1.19-1,15-11	F5-1	ST-1049	cc269										ERR466953	https://www.ebi.ac.uk/ena/data/view/	https://www.ebi.ac.uk/ena/data/view/ERR466953
28032	M13 240275	UK	Europe	West Midlands	2013	07/2012-06/2013	invasive (unspecified/other)	Neisseria meningitidis	B	B	B	ERR466954	B	P1.7-2,4	F1-5	ST-41	cc41/44										ERR466954	https://www.ebi.ac.uk/ena/data/view/	https://www.ebi.ac.uk/ena/data/view/ERR466954
28033	M13 240277	UK	Europe	West Midlands	2013	07/2012-06/2013	invasive (unspecified/other)	Neisseria meningitidis	B	B	B	ERR466955	B	P1.7-2,4	F1-5	ST-1823	cc41/44										ERR466955	https://www.ebi.ac.uk/ena/data/view/	https://www.ebi.ac.uk/ena/data/view/ERR466955
28034	M13 240281	UK	Europe	Eastern	2013	07/2012-06/2013	invasive (unspecified/other)	Neisseria meningitidis	B	B	B	ERR466957	B	P1.22,14	F5-5	ST-10719	cc213										ERR466957	https://www.ebi.ac.uk/ena/data/view/	https://www.ebi.ac.uk/ena/data/view/ERR466957
28035	M13 240289	UK	Europe	North West	2013	07/2012-06/2013	invasive (unspecified/other)	Neisseria meningitidis	B	B	B	ERR466960	B	P1.17-1,23	F1-7	ST-10720	cc269										ERR466960	https://www.ebi.ac.uk/ena/data/view/	https://www.ebi.ac.uk/ena/data/view/ERR466960
28036	M13 240292	UK	Europe	North West	2013	07/2012-06/2013	invasive (unspecified/other)	Neisseria meningitidis	B	B	B	ERR466961	B	P1.22,14-6	F1-5	ST-5330											ERR466961	https://www.ebi.ac.uk/ena/data/view/	https://www.ebi.ac.uk/ena/data/view/ERR466961
28037	M13 240294	UK	Europe	South and West	2013	07/2012-06/2013	invasive (unspecified/other)	Neisseria meningitidis	B	B	B	ERR466962	B	P1.22,9	F5-5	ST-6791	cc269										ERR466962	https://www.ebi.ac.uk/ena/data/view/	https://www.ebi.ac.uk/ena/data/view/ERR466962
28038	M13 240384	UK	Europe	London	2013	07/2012-06/2013	invasive (unspecified/other)	Neisseria meningitidis	B	B	B	ERR466966	B	P1.19-3,15	F5-8	ST-32	cc32										ERR466966	https://www.ebi.ac.uk/ena/data/view/	https://www.ebi.ac.uk/ena/data/view/ERR466966
28039	M13 240385	UK	Europe	North East	2013	07/2012-06/2013	invasive (unspecified/other)	Neisseria meningitidis	B	B	B	ERR466967	B	P1.7-2,4	F1-5	ST-8176	cc41/44										ERR466967	https://www.ebi.ac.uk/ena/data/view/	https://www.ebi.ac.uk/ena/data/view/ERR466967
28040	M13 240386	UK	Europe	West Midlands	2013	07/2012-06/2013	invasive (unspecified/other)	Neisseria meningitidis	B	B	B	ERR466968	B	P1.22,9	F1-7	ST-1159											ERR466968	https://www.ebi.ac.uk/ena/data/view/	https://www.ebi.ac.uk/ena/data/view/ERR466968
28041	M13 240397	UK	Europe	South East	2013	07/2012-06/2013	invasive (unspecified/other)	Neisseria meningitidis	B	B	B	ERR466970	B	P1.7-2,13	F1-7	ST-1575											ERR466970	https://www.ebi.ac.uk/ena/data/view/	https://www.ebi.ac.uk/ena/data/view/ERR466970
28042	M13 240400	UK	Europe	North West	2013	07/2012-06/2013	invasive (unspecified/other)	Neisseria meningitidis	B	B	B	ERR466973	B	P1.17-1,23	F1-7	ST-269	cc269										ERR466973	https://www.ebi.ac.uk/ena/data/view/	https://www.ebi.ac.uk/ena/data/view/ERR466973
28043	M13 240406	UK	Europe	North West	2013	07/2012-06/2013	invasive (unspecified/other)	Neisseria meningitidis	B	B	B	ERR466977	B	P1.19-2,13-1	F3-9	ST-1946	cc461										ERR466977	https://www.ebi.ac.uk/ena/data/view/	https://www.ebi.ac.uk/ena/data/view/ERR466977
28044	M13 240409	UK	Europe	London	2013	07/2012-06/2013	invasive (unspecified/other)	Neisseria meningitidis	B	B	B	ERR466979	B	P1.7-2,4	F1-5	ST-41	cc41/44										ERR466979	https://www.ebi.ac.uk/ena/data/view/	https://www.ebi.ac.uk/ena/data/view/ERR466979
28045	M13 240411	UK	Europe	Wales	2013	07/2012-06/2013	invasive (unspecified/other)	Neisseria meningitidis	B	B	B	ERR466981	B	P1.19-1,30-1	F5-1	ST-283	cc269										ERR466981	https://www.ebi.ac.uk/ena/data/view/	https://www.ebi.ac.uk/ena/data/view/ERR466981
28046	M13 240413	UK	Europe	South East	2013	07/2012-06/2013	invasive (unspecified/other)	Neisseria meningitidis	B	B	B	ERR466982	B	P1.7-2,4	F1-5	ST-10721	cc41/44										ERR466982	https://www.ebi.ac.uk/ena/data/view/	https://www.ebi.ac.uk/ena/data/view/ERR466982
28047	M13 240414	UK	Europe	Yorks and Humber	2013	07/2012-06/2013	invasive (unspecified/other)	Neisseria meningitidis	B	B	B	ERR466983	B	P1.22,14	F5-9	ST-162	cc162										ERR466983	https://www.ebi.ac.uk/ena/data/view/	https://www.ebi.ac.uk/ena/data/view/ERR466983
28048	M13 240417	UK	Europe	East Midlands	2013	07/2012-06/2013	invasive (unspecified/other)	Neisseria meningitidis	B	B	B	ERR466984	B	P1.5,2	F1-7	ST-1430	cc60										ERR466984	https://www.ebi.ac.uk/ena/data/view/	https://www.ebi.ac.uk/ena/data/view/ERR466984
28049	M13 240418	UK	Europe	South and West	2013	07/2012-06/2013	invasive (unspecified/other)	Neisseria meningitidis	B	B	B	ERR466985	B	P1.7-1,1	F1-5	ST-46	cc41/44										ERR466985	https://www.ebi.ac.uk/ena/data/view/	https://www.ebi.ac.uk/ena/data/view/ERR466985
28050	M13 240421	UK	Europe	East Midlands	2013	07/2012-06/2013	invasive (unspecified/other)	Neisseria meningitidis	B	B	B	ERR466986	B	P1.19-1,15-11	F5-1	ST-1049	cc269										ERR466986	https://www.ebi.ac.uk/ena/data/view/	https://www.ebi.ac.uk/ena/data/view/ERR466986
28051	M13 240422	UK	Europe	London	2013	07/2012-06/2013	invasive (unspecified/other)	Neisseria meningitidis	B	B	B	ERR466987	B	P1.21,16	F5-12	ST-1163	cc269										ERR466987	https://www.ebi.ac.uk/ena/data/view/	https://www.ebi.ac.uk/ena/data/view/ERR466987
28052	M13 240424	UK	Europe	West Midlands	2013	07/2012-06/2013	invasive (unspecified/other)	Neisseria meningitidis	B	B	B	ERR466988	B	P1.22,14	F3-7	ST-10722											ERR466988	https://www.ebi.ac.uk/ena/data/view/	https://www.ebi.ac.uk/ena/data/view/ERR466988
28053	M13 240426	UK	Europe	South and West	2013	07/2012-06/2013	invasive (unspecified/other)	Neisseria meningitidis	B	B	B	ERR466989	B	P1.18-1,3	F5-12	ST-5849											ERR466989	https://www.ebi.ac.uk/ena/data/view/	https://www.ebi.ac.uk/ena/data/view/ERR466989
28054	M13 240427	UK	Europe	Wales	2013	07/2012-06/2013	invasive (unspecified/other)	Neisseria meningitidis	B	B	B	ERR466990	B	P1.22,14	F5-5	ST-213	cc213										ERR466990	https://www.ebi.ac.uk/ena/data/view/	https://www.ebi.ac.uk/ena/data/view/ERR466990
28055	M13 240428	UK	Europe	East Midlands	2013	07/2012-06/2013	invasive (unspecified/other)	Neisseria meningitidis	B	B	B	ERR466991	B	P1.21,16	F5-12	ST-275	cc269										ERR466991	https://www.ebi.ac.uk/ena/data/view/	https://www.ebi.ac.uk/ena/data/view/ERR466991
28056	M13 240429	UK	Europe	North West	2013	07/2012-06/2013	invasive (unspecified/other)	Neisseria meningitidis	B	B	B	ERR466992	B	P1.19-1,15-11	F5-1	ST-269	cc269										ERR466992	https://www.ebi.ac.uk/ena/data/view/	https://www.ebi.ac.uk/ena/data/view/ERR466992
28057	M13 240434	UK	Europe	North West	2013	07/2012-06/2013	invasive (unspecified/other)	Neisseria meningitidis	B	B	B	ERR466994	B	P1.19,15	F4-1	ST-254	cc254										ERR466994	https://www.ebi.ac.uk/ena/data/view/	https://www.ebi.ac.uk/ena/data/view/ERR466994
28058	M13 240437	UK	Europe	North West	2013	07/2012-06/2013	invasive (unspecified/other)	Neisseria meningitidis	B	B	B	ERR466996	B	P1.22,14	F5-5	ST-213	cc213										ERR466996	https://www.ebi.ac.uk/ena/data/view/	https://www.ebi.ac.uk/ena/data/view/ERR466996
28059	M13 240438	UK	Europe	South East	2013	07/2012-06/2013	invasive (unspecified/other)	Neisseria meningitidis	B	B	B	ERR466997	B	P1.7-1,1-1	F1-7	ST-7955	cc41/44										ERR466997	https://www.ebi.ac.uk/ena/data/view/	https://www.ebi.ac.uk/ena/data/view/ERR466997
28060	M13 240448	UK	Europe	Yorks and Humber	2013	07/2012-06/2013	invasive (unspecified/other)	Neisseria meningitidis	B	B	B	ERR467001	B	P1.18-1,1	F3-9	ST-103	cc103										ERR467001	https://www.ebi.ac.uk/ena/data/view/	https://www.ebi.ac.uk/ena/data/view/ERR467001
28061	M13 240449	UK	Europe	North East	2013	07/2012-06/2013	invasive (unspecified/other)	Neisseria meningitidis	B	B	B	ERR467002	B	P1.7-2,4	F1-18	ST-154	cc41/44										ERR467002	https://www.ebi.ac.uk/ena/data/view/	https://www.ebi.ac.uk/ena/data/view/ERR467002
28062	M13 240450	UK	Europe	East Midlands	2013	07/2012-06/2013	invasive (unspecified/other)	Neisseria meningitidis	B	B	B	ERR467003	B	P1.22,9	F5-12	ST-1161	cc269										ERR467003	https://www.ebi.ac.uk/ena/data/view/	https://www.ebi.ac.uk/ena/data/view/ERR467003
28063	M13 240451	UK	Europe	Eastern	2013	07/2012-06/2013	invasive (unspecified/other)	Neisseria meningitidis	B	B	B	ERR467004	B	P1.22,14	F5-5	ST-3120	cc213										ERR467004	https://www.ebi.ac.uk/ena/data/view/	https://www.ebi.ac.uk/ena/data/view/ERR467004
28064	M13 240452	UK	Europe	Eastern	2013	07/2012-06/2013	invasive (unspecified/other)	Neisseria meningitidis	B	B	B	ERR467005	B	P1.7-2,4	F1-5	ST-41	cc41/44										ERR467005	https://www.ebi.ac.uk/ena/data/view/	https://www.ebi.ac.uk/ena/data/view/ERR467005
28065	M13 240453	UK	Europe	South East	2013	07/2012-06/2013	invasive (unspecified/other)	Neisseria meningitidis	B	B	B	ERR467006	B	P1.19-1,15-11	F5-1	ST-269	cc269										ERR467006	https://www.ebi.ac.uk/ena/data/view/	https://www.ebi.ac.uk/ena/data/view/ERR467006
28066	M13 240455	UK	Europe	North West	2013	07/2012-06/2013	invasive (unspecified/other)	Neisseria meningitidis	B	B	B	ERR467007	B	P1.22,9	F5-5	ST-275	cc269										ERR467007	https://www.ebi.ac.uk/ena/data/view/	https://www.ebi.ac.uk/ena/data/view/ERR467007
28067	M13 240458	UK	Europe	East Midlands	2013	07/2012-06/2013	invasive (unspecified/other)	Neisseria meningitidis	B	B	B	ERR467009	B	P1.5-1,10-4	F3-9	ST-103	cc103										ERR467009	https://www.ebi.ac.uk/ena/data/view/	https://www.ebi.ac.uk/ena/data/view/ERR467009
28068	M13 240461	UK	Europe	West Midlands	2013	07/2012-06/2013	invasive (unspecified/other)	Neisseria meningitidis	B	B	B	ERR467011	B	P1.22,9	F1-7	ST-1159											ERR467011	https://www.ebi.ac.uk/ena/data/view/	https://www.ebi.ac.uk/ena/data/view/ERR467011
28069	M13 240463	UK	Europe	Eastern	2013	07/2012-06/2013	invasive (unspecified/other)	Neisseria meningitidis	B	B	B	ERR467012	B	P1.22,9	F5-12	ST-1161	cc269										ERR467012	https://www.ebi.ac.uk/ena/data/view/	https://www.ebi.ac.uk/ena/data/view/ERR467012
28070	M13 240466	UK	Europe	Yorks and Humber	2013	07/2012-06/2013	invasive (unspecified/other)	Neisseria meningitidis	B	B	B	ERR467015	B	P1.22,9	F5-12	ST-275	cc269										ERR467015	https://www.ebi.ac.uk/ena/data/view/	https://www.ebi.ac.uk/ena/data/view/ERR467015
28071	M13 240468	UK	Europe	South and West	2013	07/2012-06/2013	invasive (unspecified/other)	Neisseria meningitidis	B	B	B	ERR467017	B	P1.17,9	F5-9	ST-162	cc162										ERR467017	https://www.ebi.ac.uk/ena/data/view/	https://www.ebi.ac.uk/ena/data/view/ERR467017
28072	M13 240472	UK	Europe	North West	2013	07/2012-06/2013	invasive (unspecified/other)	Neisseria meningitidis	B	B	B	ERR467019	B	P1.7-2,4	F1-5	ST-41	cc41/44										ERR467019	https://www.ebi.ac.uk/ena/data/view/	https://www.ebi.ac.uk/ena/data/view/ERR467019
28073	M13 240475	UK	Europe	South East	2013	07/2012-06/2013	invasive (unspecified/other)	Neisseria meningitidis	B	B	B	ERR467021	B	P1.7-2,4	F1-7	ST-2080	cc41/44										ERR467021	https://www.ebi.ac.uk/ena/data/view/	https://www.ebi.ac.uk/ena/data/view/ERR467021
28074	M13 240476	UK	Europe	East Midlands	2013	07/2012-06/2013	invasive (unspecified/other)	Neisseria meningitidis	B	B	B	ERR467022	B	P1.22,9	F5-12	ST-1161	cc269										ERR467022	https://www.ebi.ac.uk/ena/data/view/	https://www.ebi.ac.uk/ena/data/view/ERR467022
28075	M13 240478	UK	Europe	South and West	2013	07/2012-06/2013	invasive (unspecified/other)	Neisseria meningitidis	B	B	B	ERR467023	B	P1.22,9	F5-12	ST-1161	cc269										ERR467023	https://www.ebi.ac.uk/ena/data/view/	https://www.ebi.ac.uk/ena/data/view/ERR467023
28076	M13 240479	UK	Europe	North East	2013	07/2012-06/2013	invasive (unspecified/other)	Neisseria meningitidis	B	B	B	ERR467024	B	P1.7-2,4	F1-5	ST-41	cc41/44										ERR467024	https://www.ebi.ac.uk/ena/data/view/	https://www.ebi.ac.uk/ena/data/view/ERR467024
28077	M13 240481	UK	Europe	East Midlands	2013	07/2012-06/2013	invasive (unspecified/other)	Neisseria meningitidis	B	B	B	ERR467025	B	P1.22,14	F5-17	ST-10723	cc213										ERR467025	https://www.ebi.ac.uk/ena/data/view/	https://www.ebi.ac.uk/ena/data/view/ERR467025
28078	M13 240483	UK	Europe	South and West	2013	07/2012-06/2013	invasive (unspecified/other)	Neisseria meningitidis	B	B	B	ERR467027	B	P1.22,9	F1-7	ST-10724	cc269										ERR467027	https://www.ebi.ac.uk/ena/data/view/	https://www.ebi.ac.uk/ena/data/view/ERR467027
28079	M12 240345	UK	Europe	London	2012	07/2012-06/2013	invasive (unspecified/other)	Neisseria meningitidis	C	C	C	ERR472995	C	P1.18-1,3	F3-9	ST-5133	cc103										ERR472995	https://www.ebi.ac.uk/ena/data/view/	https://www.ebi.ac.uk/ena/data/view/ERR472995
28080	M12 240639	UK	Europe	London	2012	07/2012-06/2013	invasive (unspecified/other)	Neisseria meningitidis	C	C	C	ERR472999	C	P1.5,2	F3-3	ST-11	cc11										ERR472999	https://www.ebi.ac.uk/ena/data/view/	https://www.ebi.ac.uk/ena/data/view/ERR472999
28081	M12 240655	UK	Europe	North East	2012	07/2012-06/2013	invasive (unspecified/other)	Neisseria meningitidis	C	C	C	ERR473010	C	P1.5,2-67	F1-7	ST-467	cc269										ERR473010	https://www.ebi.ac.uk/ena/data/view/	https://www.ebi.ac.uk/ena/data/view/ERR473010
28082	M12 240679	UK	Europe	London	2012	07/2012-06/2013	invasive (unspecified/other)	Neisseria meningitidis	C	C	C	ERR473026	C	P1.5-1,10-8	F-ND	ST-11	cc11										ERR473026	https://www.ebi.ac.uk/ena/data/view/	https://www.ebi.ac.uk/ena/data/view/ERR473026
28083	M12 240698	UK	Europe	London	2012	07/2012-06/2013	invasive (unspecified/other)	Neisseria meningitidis	C	C	C	ERR473037	C	P1.5-1,10-8	F3-6	ST-11	cc11										ERR473037	https://www.ebi.ac.uk/ena/data/view/	https://www.ebi.ac.uk/ena/data/view/ERR473037
28084	M12 240716	UK	Europe	Yorks and Humber	2012	07/2012-06/2013	invasive (unspecified/other)	Neisseria meningitidis	C	C	C	ERR473050	C	P1.5,2	F3-3	ST-11	cc11										ERR473050	https://www.ebi.ac.uk/ena/data/view/	https://www.ebi.ac.uk/ena/data/view/ERR473050
28085	M12 240776	UK	Europe	North West	2012	07/2012-06/2013	invasive (unspecified/other)	Neisseria meningitidis	C	C	C	ERR473087	C	P1.5-1,10-8	F3-6	ST-11	cc11										ERR473087	https://www.ebi.ac.uk/ena/data/view/	https://www.ebi.ac.uk/ena/data/view/ERR473087
28086	M12 240854	UK	Europe	London	2012	07/2012-06/2013	invasive (unspecified/other)	Neisseria meningitidis	C	C	C	ERR473141	C	P1.21,16	F3-7	ST-1466	cc174										ERR473141	https://www.ebi.ac.uk/ena/data/view/	https://www.ebi.ac.uk/ena/data/view/ERR473141
28087	M12 240855	UK	Europe	London	2012	07/2012-06/2013	invasive (unspecified/other)	Neisseria meningitidis	C	C	C	ERR473142	C	P1.21,16	F3-7	ST-1466	cc174										ERR473142	https://www.ebi.ac.uk/ena/data/view/	https://www.ebi.ac.uk/ena/data/view/ERR473142
28088	M13 240002	UK	Europe	London	2013	07/2012-06/2013	invasive (unspecified/other)	Neisseria meningitidis	C	C	C	ERR466852	C	P1.18-1,34	F1-5	ST-9777											ERR466852	https://www.ebi.ac.uk/ena/data/view/	https://www.ebi.ac.uk/ena/data/view/ERR466852
28089	M13 240008	UK	Europe	Eastern	2013	07/2012-06/2013	invasive (unspecified/other)	Neisseria meningitidis	C	C	C	ERR466858	C	P1.5,2	F3-3	ST-11	cc11										ERR466858	https://www.ebi.ac.uk/ena/data/view/	https://www.ebi.ac.uk/ena/data/view/ERR466858
28090	M13 240022	UK	Europe	South East	2013	07/2012-06/2013	invasive (unspecified/other)	Neisseria meningitidis	C	C	C	ERR466869	C	P1.5-1,10-8	F4-1	ST-11	cc11										ERR466869	https://www.ebi.ac.uk/ena/data/view/	https://www.ebi.ac.uk/ena/data/view/ERR466869
28091	M13 240026	UK	Europe	Northern Ireland	2013	07/2012-06/2013	invasive (unspecified/other)	Neisseria meningitidis	C	C	C	ERR466872	C	P1.7-11,30-8	F1-7	ST-467	cc269										ERR466872	https://www.ebi.ac.uk/ena/data/view/	https://www.ebi.ac.uk/ena/data/view/ERR466872
28092	M13 240068	UK	Europe	London	2013	07/2012-06/2013	invasive (unspecified/other)	Neisseria meningitidis	C	C	C	ERR466902	C	P1.5,2	F3-3	ST-11	cc11										ERR466902	https://www.ebi.ac.uk/ena/data/view/	https://www.ebi.ac.uk/ena/data/view/ERR466902
28093	M13 240155	UK	Europe	London	2013	07/2012-06/2013	invasive (unspecified/other)	Neisseria meningitidis	C	C	C	ERR473189	C	P1.5-1,10-8	F3-6	ST-11	cc11										ERR473189	https://www.ebi.ac.uk/ena/data/view/	https://www.ebi.ac.uk/ena/data/view/ERR473189
28094	M13 240162	UK	Europe	South and West	2013	07/2012-06/2013	invasive (unspecified/other)	Neisseria meningitidis	C	C	C	ERR473194	C	P1.5-1,10-8	F3-6	ST-11	cc11										ERR473194	https://www.ebi.ac.uk/ena/data/view/	https://www.ebi.ac.uk/ena/data/view/ERR473194
28095	M13 240189	UK	Europe	Yorks and Humber	2013	07/2012-06/2013	invasive (unspecified/other)	Neisseria meningitidis	C	C	C	ERR473213	C	P1.5-1,10-8	F-ND	ST-11	cc11										ERR473213	https://www.ebi.ac.uk/ena/data/view/	https://www.ebi.ac.uk/ena/data/view/ERR473213
28096	M13 240201	UK	Europe	South East	2013	07/2012-06/2013	invasive (unspecified/other)	Neisseria meningitidis	C	C	C	ERR473221	C	P1.18-1,3	F3-9	ST-5315											ERR473221	https://www.ebi.ac.uk/ena/data/view/	https://www.ebi.ac.uk/ena/data/view/ERR473221
28097	M13 240254	UK	Europe	London	2013	07/2012-06/2013	invasive (unspecified/other)	Neisseria meningitidis	C	C	C	ERR473262	C	P1.5-1,10-8	F3-6	ST-11	cc11										ERR473262	https://www.ebi.ac.uk/ena/data/view/	https://www.ebi.ac.uk/ena/data/view/ERR473262
28098	M13 240280	UK	Europe	Eastern	2013	07/2012-06/2013	invasive (unspecified/other)	Neisseria meningitidis	C	C	C	ERR466956	C	P1.5-1,10-8	F-ND	ST-11	cc11										ERR466956	https://www.ebi.ac.uk/ena/data/view/	https://www.ebi.ac.uk/ena/data/view/ERR466956
28099	M13 240282	UK	Europe	London	2013	07/2012-06/2013	invasive (unspecified/other)	Neisseria meningitidis	C	C	C	ERR466958	C	P1.5-1,10-8	F3-6	ST-11	cc11										ERR466958	https://www.ebi.ac.uk/ena/data/view/	https://www.ebi.ac.uk/ena/data/view/ERR466958
28100	M13 240295	UK	Europe	London	2013	07/2012-06/2013	invasive (unspecified/other)	Neisseria meningitidis	C	C	C	ERR466963	C	P1.5-1,10-8	F3-6	ST-11	cc11										ERR466963	https://www.ebi.ac.uk/ena/data/view/	https://www.ebi.ac.uk/ena/data/view/ERR466963
28101	M13 240398	UK	Europe	South East	2013	07/2012-06/2013	invasive (unspecified/other)	Neisseria meningitidis	C	C	C	ERR466971	C	P1.18-1,3	F3-9	ST-5133	cc103										ERR466971	https://www.ebi.ac.uk/ena/data/view/	https://www.ebi.ac.uk/ena/data/view/ERR466971
28102	M13 240401	UK	Europe	South and West	2013	07/2012-06/2013	invasive (unspecified/other)	Neisseria meningitidis	C	C	C	ERR466974	C	P1.5,2	F3-3	ST-11	cc11										ERR466974	https://www.ebi.ac.uk/ena/data/view/	https://www.ebi.ac.uk/ena/data/view/ERR466974
28103	M13 240402	UK	Europe	London	2013	07/2012-06/2013	invasive (unspecified/other)	Neisseria meningitidis	C	C	C	ERR466975	C	P1.5-1,10-8	F3-6	ST-11	cc11										ERR466975	https://www.ebi.ac.uk/ena/data/view/	https://www.ebi.ac.uk/ena/data/view/ERR466975
28104	M13 240405	UK	Europe	London	2013	07/2012-06/2013	invasive (unspecified/other)	Neisseria meningitidis	C	C	C	ERR466976	C	P1.5-1,10-8	F3-6	ST-11	cc11										ERR466976	https://www.ebi.ac.uk/ena/data/view/	https://www.ebi.ac.uk/ena/data/view/ERR466976
28105	M13 240440	UK	Europe	London	2013	07/2012-06/2013	invasive (unspecified/other)	Neisseria meningitidis	C	C	C	ERR466999	C	P1.5-1,10-8	F3-6	ST-11	cc11										ERR466999	https://www.ebi.ac.uk/ena/data/view/	https://www.ebi.ac.uk/ena/data/view/ERR466999
28106	M13 240460	UK	Europe	North West	2013	07/2012-06/2013	invasive (unspecified/other)	Neisseria meningitidis	C	C	C	ERR467010	C	P1.5,2	F3-3	ST-11	cc11										ERR467010	https://www.ebi.ac.uk/ena/data/view/	https://www.ebi.ac.uk/ena/data/view/ERR467010
28107	M12 240641	UK	Europe	London	2012	07/2012-06/2013	invasive (unspecified/other)	Neisseria meningitidis	NG	E	E	ERR473001	E	P1.21-7,16	F5-36	ST-10301	cc1157										ERR473001	https://www.ebi.ac.uk/ena/data/view/	https://www.ebi.ac.uk/ena/data/view/ERR473001
28108	M12 240756	UK	Europe	Yorks and Humber	2012	07/2012-06/2013	invasive (unspecified/other)	Neisseria meningitidis	NG	B	B	ERR473076	B	P1.22,9	F5-12	ST-6604	cc269										ERR473076	https://www.ebi.ac.uk/ena/data/view/	https://www.ebi.ac.uk/ena/data/view/ERR473076
28109	M13 240134	UK	Europe	London	2013	07/2012-06/2013	invasive (unspecified/other)	Neisseria meningitidis	NG	cnl	cnl	ERR473176	cnl	P1.18,25-14	F-ND	ST-823	cc198										ERR473176	https://www.ebi.ac.uk/ena/data/view/	https://www.ebi.ac.uk/ena/data/view/ERR473176
28110	M13 240198	UK	Europe	Eastern	2013	07/2012-06/2013	invasive (unspecified/other)	Neisseria meningitidis	NG	B	B	ERR473218	B	P1.5-2,10-4	F3-3	ST-10725	cc41/44										ERR473218	https://www.ebi.ac.uk/ena/data/view/	https://www.ebi.ac.uk/ena/data/view/ERR473218
28111	M13 240240	UK	Europe	London	2013	07/2012-06/2013	invasive (unspecified/other)	Neisseria meningitidis	NG	B	B	ERR473253	B	P1.22,14	F5-5	ST-213	cc213										ERR473253	https://www.ebi.ac.uk/ena/data/view/	https://www.ebi.ac.uk/ena/data/view/ERR473253
28112	M13 240399	UK	Europe	London	2013	07/2012-06/2013	invasive (unspecified/other)	Neisseria meningitidis	NG	B	B	ERR466972	B	P1.7,30	F1-5	ST-41	cc41/44										ERR466972	https://www.ebi.ac.uk/ena/data/view/	https://www.ebi.ac.uk/ena/data/view/ERR466972
28113	M13 240410	UK	Europe	South East	2013	07/2012-06/2013	invasive (unspecified/other)	Neisseria meningitidis	NG	E	E	ERR466980	E	P1.21-7,16-134	F5-36	ST-1157	cc1157										ERR466980	https://www.ebi.ac.uk/ena/data/view/	https://www.ebi.ac.uk/ena/data/view/ERR466980
28114	M12 240337	UK	Europe	London	2012	07/2012-06/2013	invasive (unspecified/other)	Neisseria meningitidis	W	W	W	ERR472989	W	P1.5-1,10-4	F1-1	ST-11	cc11										ERR472989	https://www.ebi.ac.uk/ena/data/view/	https://www.ebi.ac.uk/ena/data/view/ERR472989
28115	M12 240640	UK	Europe	Eastern	2012	07/2012-06/2013	invasive (unspecified/other)	Neisseria meningitidis	W	W	W	ERR472996	W	P1.5,2	F1-1	ST-11	cc11										ERR472996	https://www.ebi.ac.uk/ena/data/view/	https://www.ebi.ac.uk/ena/data/view/ERR472996
28116	M12 240657	UK	Europe	Yorks and Humber	2012	07/2012-06/2013	invasive (unspecified/other)	Neisseria meningitidis	W	W	W	ERR473012	W	P1.5,2	F1-1	ST-11	cc11										ERR473012	https://www.ebi.ac.uk/ena/data/view/	https://www.ebi.ac.uk/ena/data/view/ERR473012
28117	M12 240663	UK	Europe	East Midlands	2012	07/2012-06/2013	invasive (unspecified/other)	Neisseria meningitidis	W	W	W	ERR473016	W	P1.7-2,14	F1-1	ST-11	cc11										ERR473016	https://www.ebi.ac.uk/ena/data/view/	https://www.ebi.ac.uk/ena/data/view/ERR473016
28118	M12 240671	UK	Europe	London	2012	07/2012-06/2013	invasive (unspecified/other)	Neisseria meningitidis	W	W	W	ERR473021	W	P1.18-1,3	F3-9	ST-184	cc22										ERR473021	https://www.ebi.ac.uk/ena/data/view/	https://www.ebi.ac.uk/ena/data/view/ERR473021
28119	M12 240702	UK	Europe	North West	2012	07/2012-06/2013	invasive (unspecified/other)	Neisseria meningitidis	W	W	W	ERR473040	W	P1.5,2	F1-5	ST-11	cc11										ERR473040	https://www.ebi.ac.uk/ena/data/view/	https://www.ebi.ac.uk/ena/data/view/ERR473040
28120	M12 240734	UK	Europe	Yorks and Humber	2012	07/2012-06/2013	invasive (unspecified/other)	Neisseria meningitidis	W	W	W	ERR473062	W	P1.18-1,3	F4-1	ST-1286	cc22										ERR473062	https://www.ebi.ac.uk/ena/data/view/	https://www.ebi.ac.uk/ena/data/view/ERR473062
28121	M12 240751	UK	Europe	Wales	2012	07/2012-06/2013	invasive (unspecified/other)	Neisseria meningitidis	W	W	W	ERR473073	W	P1.5,2	F1-1	ST-10651	cc11										ERR473073	https://www.ebi.ac.uk/ena/data/view/	https://www.ebi.ac.uk/ena/data/view/ERR473073
28122	M12 240754	UK	Europe	North West	2012	07/2012-06/2013	invasive (unspecified/other)	Neisseria meningitidis	W	W	W	ERR473075	W	P1.5,2	F1-1	ST-11	cc11										ERR473075	https://www.ebi.ac.uk/ena/data/view/	https://www.ebi.ac.uk/ena/data/view/ERR473075
28123	M12 240762	UK	Europe	Yorks and Humber	2012	07/2012-06/2013	invasive (unspecified/other)	Neisseria meningitidis	W	W	W	ERR473079	W	P1.18-1,3	F4-1	ST-184	cc22										ERR473079	https://www.ebi.ac.uk/ena/data/view/	https://www.ebi.ac.uk/ena/data/view/ERR473079
28124	M12 240772	UK	Europe	North East	2012	07/2012-06/2013	invasive (unspecified/other)	Neisseria meningitidis	W	W	W	ERR473084	W	P1.18-1,3	F4-1	ST-22	cc22										ERR473084	https://www.ebi.ac.uk/ena/data/view/	https://www.ebi.ac.uk/ena/data/view/ERR473084
28125	M12 240774	UK	Europe	South and West	2012	07/2012-06/2013	invasive (unspecified/other)	Neisseria meningitidis	W	W	W	ERR473086	W	P1.5,2	F1-1	ST-11	cc11										ERR473086	https://www.ebi.ac.uk/ena/data/view/	https://www.ebi.ac.uk/ena/data/view/ERR473086
28126	M12 240789	UK	Europe	Wales	2012	07/2012-06/2013	invasive (unspecified/other)	Neisseria meningitidis	W	W	W	ERR473098	W	P1.18-1,3	F1-2	ST-184	cc22										ERR473098	https://www.ebi.ac.uk/ena/data/view/	https://www.ebi.ac.uk/ena/data/view/ERR473098
28127	M12 240823	UK	Europe	North West	2012	07/2012-06/2013	invasive (unspecified/other)	Neisseria meningitidis	W	W	W	ERR473123	W	P1.5-1,10-1	F4-1	ST-1286	cc22										ERR473123	https://www.ebi.ac.uk/ena/data/view/	https://www.ebi.ac.uk/ena/data/view/ERR473123
28128	M12 240826	UK	Europe	London	2012	07/2012-06/2013	invasive (unspecified/other)	Neisseria meningitidis	W	W	W	ERR473125	W	P1.5,2	F1-1	ST-11	cc11										ERR473125	https://www.ebi.ac.uk/ena/data/view/	https://www.ebi.ac.uk/ena/data/view/ERR473125
28129	M12 240862	UK	Europe	North West	2012	07/2012-06/2013	invasive (unspecified/other)	Neisseria meningitidis	W	W	W	ERR473146	W	P1.5-1,10-4	F4-1	ST-1281	cc22										ERR473146	https://www.ebi.ac.uk/ena/data/view/	https://www.ebi.ac.uk/ena/data/view/ERR473146
28130	M12 240881	UK	Europe	West Midlands	2012	07/2012-06/2013	invasive (unspecified/other)	Neisseria meningitidis	W/Y	W/Y	W/Y	ERR473159	W/Y	P1.5-1,10-1	F4-1	ST-1655	cc23										ERR473159	https://www.ebi.ac.uk/ena/data/view/	https://www.ebi.ac.uk/ena/data/view/ERR473159
28131	M12 240895	UK	Europe	South East	2012	07/2012-06/2013	invasive (unspecified/other)	Neisseria meningitidis	W	W	W	ERR473167	W	P1.5,2	F1-1	ST-11	cc11										ERR473167	https://www.ebi.ac.uk/ena/data/view/	https://www.ebi.ac.uk/ena/data/view/ERR473167
28132	M12 240898	UK	Europe	North West	2012	07/2012-06/2013	invasive (unspecified/other)	Neisseria meningitidis	W	W	W	ERR473170	W	P1.5,2	F1-1	ST-11	cc11										ERR473170	https://www.ebi.ac.uk/ena/data/view/	https://www.ebi.ac.uk/ena/data/view/ERR473170
28133	M13 240013	UK	Europe	Yorks and Humber	2013	07/2012-06/2013	invasive (unspecified/other)	Neisseria meningitidis	W	W	W	ERR466862	W	P1.18-1,3	F4-1	ST-1286	cc22	2	3	4		8	4	6	cc11		ERR466862	https://www.ebi.ac.uk/ena/data/view/	https://www.ebi.ac.uk/ena/data/view/ERR466862
28134	M13 240015	UK	Europe	East Midlands	2013	07/2012-06/2013	invasive (unspecified/other)	Neisseria meningitidis	W	W	W	ERR466864	W	P1.5,2	F1-1	ST-11	cc11										ERR466864	https://www.ebi.ac.uk/ena/data/view/	https://www.ebi.ac.uk/ena/data/view/ERR466864
28135	M13 240025	UK	Europe	London	2013	07/2012-06/2013	invasive (unspecified/other)	Neisseria meningitidis	W	W	W	ERR466871	W	P1.5,2	F1-1	ST-11	cc11										ERR466871	https://www.ebi.ac.uk/ena/data/view/	https://www.ebi.ac.uk/ena/data/view/ERR466871
28136	M13 240028	UK	Europe	North East	2013	07/2012-06/2013	invasive (unspecified/other)	Neisseria meningitidis	W	W	W	ERR466873	W	P1.5,2	F1-1	ST-11	cc11										ERR466873	https://www.ebi.ac.uk/ena/data/view/	https://www.ebi.ac.uk/ena/data/view/ERR466873
28137	M13 240056	UK	Europe	London	2013	07/2012-06/2013	invasive (unspecified/other)	Neisseria meningitidis	W	W	W	ERR466895	W	P1.5,2	F1-1	ST-11	cc11										ERR466895	https://www.ebi.ac.uk/ena/data/view/	https://www.ebi.ac.uk/ena/data/view/ERR466895
28138	M13 240066	UK	Europe	North West	2013	07/2012-06/2013	invasive (unspecified/other)	Neisseria meningitidis	W	W	W	ERR466900	W	P1.5,2	F1-1	ST-11	cc11										ERR466900	https://www.ebi.ac.uk/ena/data/view/	https://www.ebi.ac.uk/ena/data/view/ERR466900
28139	M13 240077	UK	Europe	West Midlands	2013	07/2012-06/2013	invasive (unspecified/other)	Neisseria meningitidis	W	W	W	ERR466909	W	P1.5,2	F1-1	ST-10651	cc11										ERR466909	https://www.ebi.ac.uk/ena/data/view/	https://www.ebi.ac.uk/ena/data/view/ERR466909
28140	M13 240089	UK	Europe	Yorks and Humber	2013	07/2012-06/2013	invasive (unspecified/other)	Neisseria meningitidis	W	W	W	ERR466917	W	P1.18-1,3	F3-9	ST-184	cc22										ERR466917	https://www.ebi.ac.uk/ena/data/view/	https://www.ebi.ac.uk/ena/data/view/ERR466917
28141	M13 240109	UK	Europe	South East	2013	07/2012-06/2013	invasive (unspecified/other)	Neisseria meningitidis	W	W	W	ERR466927	W	P1.5,2	F1-1	ST-11	cc11										ERR466927	https://www.ebi.ac.uk/ena/data/view/	https://www.ebi.ac.uk/ena/data/view/ERR466927
28142	M13 240114	UK	Europe	London	2013	07/2012-06/2013	invasive (unspecified/other)	Neisseria meningitidis	W	W	W	ERR466930	W	P1.5,2	F1-146	ST-11	cc11										ERR466930	https://www.ebi.ac.uk/ena/data/view/	https://www.ebi.ac.uk/ena/data/view/ERR466930
28143	M13 240158	UK	Europe	London	2013	07/2012-06/2013	invasive (unspecified/other)	Neisseria meningitidis	W	W	W	ERR473191	W	P1.5,2	F1-1	ST-11	cc11										ERR473191	https://www.ebi.ac.uk/ena/data/view/	https://www.ebi.ac.uk/ena/data/view/ERR473191
28144	M13 240168	UK	Europe	South East	2013	07/2012-06/2013	invasive (unspecified/other)	Neisseria meningitidis	W	W	W	ERR473199	W	P1.5,2	F1-1	ST-11	cc11										ERR473199	https://www.ebi.ac.uk/ena/data/view/	https://www.ebi.ac.uk/ena/data/view/ERR473199
28145	M13 240176	UK	Europe	North West	2013	07/2012-06/2013	invasive (unspecified/other)	Neisseria meningitidis	W	W	W	ERR473206	W	P1.18-1,3	F1-2	ST-22	cc22										ERR473206	https://www.ebi.ac.uk/ena/data/view/	https://www.ebi.ac.uk/ena/data/view/ERR473206
28146	M13 240185	UK	Europe	East Midlands	2013	07/2012-06/2013	invasive (unspecified/other)	Neisseria meningitidis	W	W	W	ERR473210	W	P1.5,2	F1-1	ST-10651	cc11										ERR473210	https://www.ebi.ac.uk/ena/data/view/	https://www.ebi.ac.uk/ena/data/view/ERR473210
28147	M13 240223	UK	Europe	Yorks and Humber	2013	07/2012-06/2013	invasive (unspecified/other)	Neisseria meningitidis	W	W	W	ERR473236	W	P1.5,2	F1-1	ST-11	cc11										ERR473236	https://www.ebi.ac.uk/ena/data/view/	https://www.ebi.ac.uk/ena/data/view/ERR473236
28148	M13 240225	UK	Europe	Wales	2013	07/2012-06/2013	invasive (unspecified/other)	Neisseria meningitidis	W	W	W	ERR473238	W	P1.5,2	F1-1	ST-10651	cc11										ERR473238	https://www.ebi.ac.uk/ena/data/view/	https://www.ebi.ac.uk/ena/data/view/ERR473238
28149	M13 240238	UK	Europe	Yorks and Humber	2013	07/2012-06/2013	invasive (unspecified/other)	Neisseria meningitidis	W	W	W	ERR473251	W	P1.5,2	F1-1	ST-11	cc11										ERR473251	https://www.ebi.ac.uk/ena/data/view/	https://www.ebi.ac.uk/ena/data/view/ERR473251
28150	M13 240246	UK	Europe	London	2013	07/2012-06/2013	invasive (unspecified/other)	Neisseria meningitidis	W	W	W	ERR473256	W	P1.5,2	F1-1	ST-11	cc11										ERR473256	https://www.ebi.ac.uk/ena/data/view/	https://www.ebi.ac.uk/ena/data/view/ERR473256
28151	M13 240247	UK	Europe	West Midlands	2013	07/2012-06/2013	invasive (unspecified/other)	Neisseria meningitidis	W	W	W	ERR473257	W	P1.5,2	F1-1	ST-11	cc11										ERR473257	https://www.ebi.ac.uk/ena/data/view/	https://www.ebi.ac.uk/ena/data/view/ERR473257
28152	M13 240251	UK	Europe	London	2013	07/2012-06/2013	invasive (unspecified/other)	Neisseria meningitidis	W	W	W	ERR473261	W	P1.5,2	F1-1	ST-11	cc11										ERR473261	https://www.ebi.ac.uk/ena/data/view/	https://www.ebi.ac.uk/ena/data/view/ERR473261
28153	M13 240269	UK	Europe	South and West	2013	07/2012-06/2013	invasive (unspecified/other)	Neisseria meningitidis	W	W	W	ERR466949	W	P1.5,2	F1-1	ST-11	cc11										ERR466949	https://www.ebi.ac.uk/ena/data/view/	https://www.ebi.ac.uk/ena/data/view/ERR466949
28154	M13 240283	UK	Europe	North West	2013	07/2012-06/2013	invasive (unspecified/other)	Neisseria meningitidis	W	W	W	ERR466959	W	P1.5,2	F1-1	ST-11	cc11										ERR466959	https://www.ebi.ac.uk/ena/data/view/	https://www.ebi.ac.uk/ena/data/view/ERR466959
28155	M13 240431	UK	Europe	Eastern	2013	07/2012-06/2013	invasive (unspecified/other)	Neisseria meningitidis	W	W	W	ERR466993	W	P1.18-1,16	F1-5	ST-10726	cc22										ERR466993	https://www.ebi.ac.uk/ena/data/view/	https://www.ebi.ac.uk/ena/data/view/ERR466993
28156	M13 240436	UK	Europe	South East	2013	07/2012-06/2013	invasive (unspecified/other)	Neisseria meningitidis	W	W	W	ERR466995	W	P1.5,2	F1-1	ST-11	cc11										ERR466995	https://www.ebi.ac.uk/ena/data/view/	https://www.ebi.ac.uk/ena/data/view/ERR466995
28157	M13 240446	UK	Europe	South and West	2013	07/2012-06/2013	invasive (unspecified/other)	Neisseria meningitidis	W	W	W	ERR467000	W	P1.5,2	F1-1	ST-11	cc11										ERR467000	https://www.ebi.ac.uk/ena/data/view/	https://www.ebi.ac.uk/ena/data/view/ERR467000
28158	M13 240457	UK	Europe	North East	2013	07/2012-06/2013	invasive (unspecified/other)	Neisseria meningitidis	W	W	W	ERR467008	W	P1.5,2	F1-1	ST-11	cc11										ERR467008	https://www.ebi.ac.uk/ena/data/view/	https://www.ebi.ac.uk/ena/data/view/ERR467008
28159	M13 240464	UK	Europe	Northern Ireland	2013	07/2012-06/2013	invasive (unspecified/other)	Neisseria meningitidis	W	W	W	ERR467014	W	P1.21,16	F1-1	ST-11	cc11										ERR467014	https://www.ebi.ac.uk/ena/data/view/	https://www.ebi.ac.uk/ena/data/view/ERR467014
28160	M13 240465	UK	Europe	South East	2013	07/2012-06/2013	invasive (unspecified/other)	Neisseria meningitidis	W	W	W	ERR467013	W	P1.18-1,3	F3-9	ST-184	cc22										ERR467013	https://www.ebi.ac.uk/ena/data/view/	https://www.ebi.ac.uk/ena/data/view/ERR467013
28161	M13 240467	UK	Europe	London	2013	07/2012-06/2013	invasive (unspecified/other)	Neisseria meningitidis	W	W	W	ERR467016	W	P1.5,2	F1-1	ST-11	cc11										ERR467016	https://www.ebi.ac.uk/ena/data/view/	https://www.ebi.ac.uk/ena/data/view/ERR467016
28162	M13 240469	UK	Europe	South and West	2013	07/2012-06/2013	invasive (unspecified/other)	Neisseria meningitidis	W	W	W	ERR467018	W	P1.5,2	F1-1	ST-11	cc11										ERR467018	https://www.ebi.ac.uk/ena/data/view/	https://www.ebi.ac.uk/ena/data/view/ERR467018
28163	M13 240473	UK	Europe	North West	2013	07/2012-06/2013	invasive (unspecified/other)	Neisseria meningitidis	W	W	W	ERR467020	W	P1.5,2	F1-1	ST-11	cc11										ERR467020	https://www.ebi.ac.uk/ena/data/view/	https://www.ebi.ac.uk/ena/data/view/ERR467020
28164	M13 240482	UK	Europe	London	2013	07/2012-06/2013	invasive (unspecified/other)	Neisseria meningitidis	W	W	W	ERR467026	W	P1.5,2	F1-1	ST-11	cc11										ERR467026	https://www.ebi.ac.uk/ena/data/view/	https://www.ebi.ac.uk/ena/data/view/ERR467026
28165	M12 240342	UK	Europe	South and West	2012	07/2012-06/2013	invasive (unspecified/other)	Neisseria meningitidis	Y	Y	Y	ERR472993	Y	P1.5-1,10-4	F4-1	ST-23	cc23										ERR472993	https://www.ebi.ac.uk/ena/data/view/	https://www.ebi.ac.uk/ena/data/view/ERR472993
28166	M12 240343	UK	Europe	Northern Ireland	2012	07/2012-06/2013	invasive (unspecified/other)	Neisseria meningitidis	Y	Y	Y	ERR472994	Y	P1.5-1,10-1	F4-1	ST-1655	cc23										ERR472994	https://www.ebi.ac.uk/ena/data/view/	https://www.ebi.ac.uk/ena/data/view/ERR472994
28167	M12 240643	UK	Europe	South and West	2012	07/2012-06/2013	invasive (unspecified/other)	Neisseria meningitidis	Y	Y	Y	ERR473000	Y	P1.5-1,10-1	F4-1	ST-1655	cc23										ERR473000	https://www.ebi.ac.uk/ena/data/view/	https://www.ebi.ac.uk/ena/data/view/ERR473000
28168	M12 240646	UK	Europe	London	2012	07/2012-06/2013	invasive (unspecified/other)	Neisseria meningitidis	Y	Y	Y	ERR473003	Y	P1.5-1,10-37	F4-1	ST-1655	cc23										ERR473003	https://www.ebi.ac.uk/ena/data/view/	https://www.ebi.ac.uk/ena/data/view/ERR473003
28169	M12 240661	UK	Europe	South East	2012	07/2012-06/2013	invasive (unspecified/other)	Neisseria meningitidis	Y	Y	Y	ERR473015	Y	P1.5-2,10-1	F5-12	ST-23	cc23										ERR473015	https://www.ebi.ac.uk/ena/data/view/	https://www.ebi.ac.uk/ena/data/view/ERR473015
28170	M12 240701	UK	Europe	South East	2012	07/2012-06/2013	invasive (unspecified/other)	Neisseria meningitidis	Y	Y	Y	ERR473039	Y	P1.5-1,10-4	F4-1	ST-23	cc23										ERR473039	https://www.ebi.ac.uk/ena/data/view/	https://www.ebi.ac.uk/ena/data/view/ERR473039
28171	M12 240713	UK	Europe	Wales	2012	07/2012-06/2013	invasive (unspecified/other)	Neisseria meningitidis	Y	Y	Y	ERR473046	Y	P1.5-1,10-1	F4-1	ST-1655	cc23										ERR473046	https://www.ebi.ac.uk/ena/data/view/	https://www.ebi.ac.uk/ena/data/view/ERR473046
28172	M12 240715	UK	Europe	North West	2012	07/2012-06/2013	invasive (unspecified/other)	Neisseria meningitidis	Y	Y	Y	ERR473049	Y	P1.5-2,10-1	F4-1	ST-23	cc23										ERR473049	https://www.ebi.ac.uk/ena/data/view/	https://www.ebi.ac.uk/ena/data/view/ERR473049
28173	M12 240717	UK	Europe	North West	2012	07/2012-06/2013	invasive (unspecified/other)	Neisseria meningitidis	Y	Y	Y	ERR473051	Y	P1.22,9	F3-7	ST-1466	cc174										ERR473051	https://www.ebi.ac.uk/ena/data/view/	https://www.ebi.ac.uk/ena/data/view/ERR473051
28174	M12 240728	UK	Europe	South East	2012	07/2012-06/2013	invasive (unspecified/other)	Neisseria meningitidis	Y	Y	Y	ERR473057	Y	P1.5-1,10-4	F4-1	ST-23	cc23										ERR473057	https://www.ebi.ac.uk/ena/data/view/	https://www.ebi.ac.uk/ena/data/view/ERR473057
28175	M12 240746	UK	Europe	North West	2012	07/2012-06/2013	invasive (unspecified/other)	Neisseria meningitidis	Y	Y	Y	ERR473069	Y	P1.5-2,10-2	F4-1	ST-3030	cc23										ERR473069	https://www.ebi.ac.uk/ena/data/view/	https://www.ebi.ac.uk/ena/data/view/ERR473069
28176	M12 240748	UK	Europe	North West	2012	07/2012-06/2013	invasive (unspecified/other)	Neisseria meningitidis	Y	Y	Y	ERR473070	Y	P1.18-1,3	F5-12	ST-103	cc103										ERR473070	https://www.ebi.ac.uk/ena/data/view/	https://www.ebi.ac.uk/ena/data/view/ERR473070
28177	M12 240760	UK	Europe	London	2012	07/2012-06/2013	invasive (unspecified/other)	Neisseria meningitidis	Y	Y	Y	ERR473078	Y	P1.5-1,10-1	F4-1	ST-1655	cc23										ERR473078	https://www.ebi.ac.uk/ena/data/view/	https://www.ebi.ac.uk/ena/data/view/ERR473078
28178	M12 240767	UK	Europe	North West	2012	07/2012-06/2013	invasive (unspecified/other)	Neisseria meningitidis	Y	Y	Y	ERR473082	Y	P1.5-1,10-10	F4-1	ST-1655	cc23										ERR473082	https://www.ebi.ac.uk/ena/data/view/	https://www.ebi.ac.uk/ena/data/view/ERR473082
28179	M12 240779	UK	Europe	Eastern	2012	07/2012-06/2013	invasive (unspecified/other)	Neisseria meningitidis	Y	Y	Y	ERR473089	Y	P1.5-1,10-10	F4-1	ST-1655	cc23										ERR473089	https://www.ebi.ac.uk/ena/data/view/	https://www.ebi.ac.uk/ena/data/view/ERR473089
28180	M12 240784	UK	Europe	London	2012	07/2012-06/2013	invasive (unspecified/other)	Neisseria meningitidis	Y	Y	Y	ERR473093	Y	P1.7-2,13-15	F3-7	ST-1466	cc174										ERR473093	https://www.ebi.ac.uk/ena/data/view/	https://www.ebi.ac.uk/ena/data/view/ERR473093
28181	M12 240788	UK	Europe	East Midlands	2012	07/2012-06/2013	invasive (unspecified/other)	Neisseria meningitidis	Y	Y	Y	ERR473097	Y	P1.5-1,10-4	F4-1	ST-10294	cc23										ERR473097	https://www.ebi.ac.uk/ena/data/view/	https://www.ebi.ac.uk/ena/data/view/ERR473097
28182	M12 240791	UK	Europe	West Midlands	2012	07/2012-06/2013	invasive (unspecified/other)	Neisseria meningitidis	Y	Y	Y	ERR473100	Y	P1.5-1,10-1	F4-1	ST-1655	cc23										ERR473100	https://www.ebi.ac.uk/ena/data/view/	https://www.ebi.ac.uk/ena/data/view/ERR473100
28183	M12 240796	UK	Europe	South East	2012	07/2012-06/2013	invasive (unspecified/other)	Neisseria meningitidis	Y	Y	Y	ERR473103	Y	P1.5-1,10-10	F3-6	ST-10727	cc167										ERR473103	https://www.ebi.ac.uk/ena/data/view/	https://www.ebi.ac.uk/ena/data/view/ERR473103
28184	M12 240797	UK	Europe	East Midlands	2012	07/2012-06/2013	invasive (unspecified/other)	Neisseria meningitidis	Y	Y	Y	ERR473104	Y	P1.5-1,10-4	F3-4	ST-10728	cc167										ERR473104	https://www.ebi.ac.uk/ena/data/view/	https://www.ebi.ac.uk/ena/data/view/ERR473104
28185	M12 240799	UK	Europe	West Midlands	2012	07/2012-06/2013	invasive (unspecified/other)	Neisseria meningitidis	Y	Y	Y	ERR473105	Y	P1.5-1,2-2	F5-8	ST-23	cc23										ERR473105	https://www.ebi.ac.uk/ena/data/view/	https://www.ebi.ac.uk/ena/data/view/ERR473105
28186	M12 240801	UK	Europe	North West	2012	07/2012-06/2013	invasive (unspecified/other)	Neisseria meningitidis	Y	Y	Y	ERR473106	Y	P1.5-1,10-1	F4-1	ST-1655	cc23										ERR473106	https://www.ebi.ac.uk/ena/data/view/	https://www.ebi.ac.uk/ena/data/view/ERR473106
28187	M12 240802	UK	Europe	North West	2012	07/2012-06/2013	invasive (unspecified/other)	Neisseria meningitidis	Y	Y	Y	ERR473107	Y	P1.18-1,3	F3-6	ST-114	cc22										ERR473107	https://www.ebi.ac.uk/ena/data/view/	https://www.ebi.ac.uk/ena/data/view/ERR473107
28188	M12 240816	UK	Europe	North West	2012	07/2012-06/2013	invasive (unspecified/other)	Neisseria meningitidis	Y	Y	Y	ERR473117	Y	P1.5-1,2-2	F5-8	ST-23	cc23										ERR473117	https://www.ebi.ac.uk/ena/data/view/	https://www.ebi.ac.uk/ena/data/view/ERR473117
28189	M12 240821	UK	Europe	South and West	2012	07/2012-06/2013	invasive (unspecified/other)	Neisseria meningitidis	Y	Y	Y	ERR473121	Y	P1.5-1,10-1	F4-1	ST-10729	cc167										ERR473121	https://www.ebi.ac.uk/ena/data/view/	https://www.ebi.ac.uk/ena/data/view/ERR473121
28190	M12 240822	UK	Europe	Yorks and Humber	2012	07/2012-06/2013	invasive (unspecified/other)	Neisseria meningitidis	Y	Y	Y	ERR473122	Y	P1.5-1,2-28	F5-8	ST-23	cc23										ERR473122	https://www.ebi.ac.uk/ena/data/view/	https://www.ebi.ac.uk/ena/data/view/ERR473122
28191	M12 240840	UK	Europe	North West	2012	07/2012-06/2013	invasive (unspecified/other)	Neisseria meningitidis	Y	Y	Y	ERR473129	Y	P1.5-1,2-2	F5-8	ST-23	cc23										ERR473129	https://www.ebi.ac.uk/ena/data/view/	https://www.ebi.ac.uk/ena/data/view/ERR473129
28192	M12 240857	UK	Europe	London	2012	07/2012-06/2013	invasive (unspecified/other)	Neisseria meningitidis	Y	Y	Y	ERR473143	Y	P1.5-1,10-4	F4-1	ST-1655	cc23										ERR473143	https://www.ebi.ac.uk/ena/data/view/	https://www.ebi.ac.uk/ena/data/view/ERR473143
28193	M12 240885	UK	Europe	Eastern	2012	07/2012-06/2013	invasive (unspecified/other)	Neisseria meningitidis	Y	Y	Y	ERR473161	Y	P1.5-1,10-1	F4-1	ST-1655	cc23										ERR473161	https://www.ebi.ac.uk/ena/data/view/	https://www.ebi.ac.uk/ena/data/view/ERR473161
28194	M12 240886	UK	Europe	West Midlands	2012	07/2012-06/2013	invasive (unspecified/other)	Neisseria meningitidis	Y	Y	Y	ERR473162	Y	P1.5-1,2-2	F5-8	ST-23	cc23										ERR473162	https://www.ebi.ac.uk/ena/data/view/	https://www.ebi.ac.uk/ena/data/view/ERR473162
28195	M12 240888	UK	Europe	Yorks and Humber	2012	07/2012-06/2013	invasive (unspecified/other)	Neisseria meningitidis	Y	Y	Y	ERR473164	Y	P1.5-2,10-1	F4-1	ST-23	cc23										ERR473164	https://www.ebi.ac.uk/ena/data/view/	https://www.ebi.ac.uk/ena/data/view/ERR473164
28196	M12 240894	UK	Europe	South East	2012	07/2012-06/2013	invasive (unspecified/other)	Neisseria meningitidis	Y	Y	Y	ERR473166	Y	P1.5-1,10-1	F4-1	ST-1655	cc23										ERR473166	https://www.ebi.ac.uk/ena/data/view/	https://www.ebi.ac.uk/ena/data/view/ERR473166
28197	M12 240897	UK	Europe	London	2012	07/2012-06/2013	invasive (unspecified/other)	Neisseria meningitidis	Y	Y	Y	ERR473169	Y	P1.5-2,10-2	F2-13	ST-23	cc23										ERR473169	https://www.ebi.ac.uk/ena/data/view/	https://www.ebi.ac.uk/ena/data/view/ERR473169
28198	M13 240011	UK	Europe	South and West	2013	07/2012-06/2013	invasive (unspecified/other)	Neisseria meningitidis	Y	Y	Y	ERR466860	Y	P1.5-1,10-4	F4-1	ST-1655	cc23										ERR466860	https://www.ebi.ac.uk/ena/data/view/	https://www.ebi.ac.uk/ena/data/view/ERR466860
28199	M13 240020	UK	Europe	Yorks and Humber	2013	07/2012-06/2013	invasive (unspecified/other)	Neisseria meningitidis	Y	Y	Y	ERR466867	Y	P1.5-1,10-4	F3-6	ST-114	cc22										ERR466867	https://www.ebi.ac.uk/ena/data/view/	https://www.ebi.ac.uk/ena/data/view/ERR466867
28200	M13 240035	UK	Europe	South and West	2013	07/2012-06/2013	invasive (unspecified/other)	Neisseria meningitidis	Y	Y	Y	ERR466879	Y	P1.5-1,10-1	F4-1	ST-1655	cc23										ERR466879	https://www.ebi.ac.uk/ena/data/view/	https://www.ebi.ac.uk/ena/data/view/ERR466879
28201	M13 240044	UK	Europe	Northern Ireland	2013	07/2012-06/2013	invasive (unspecified/other)	Neisseria meningitidis	Y	Y	Y	ERR466885	Y	P1.5-1,10-1	F4-1	ST-1655	cc23										ERR466885	https://www.ebi.ac.uk/ena/data/view/	https://www.ebi.ac.uk/ena/data/view/ERR466885
28202	M13 240053	UK	Europe	Yorks and Humber	2013	07/2012-06/2013	invasive (unspecified/other)	Neisseria meningitidis	Y	Y	Y	ERR466892	Y	P1.5-1,10-4	F3-4	ST-10730	cc167										ERR466892	https://www.ebi.ac.uk/ena/data/view/	https://www.ebi.ac.uk/ena/data/view/ERR466892
28203	M13 240055	UK	Europe	North West	2013	07/2012-06/2013	invasive (unspecified/other)	Neisseria meningitidis	Y	Y	Y	ERR466894	Y	P1.18-1,3	F3-6	ST-114	cc22										ERR466894	https://www.ebi.ac.uk/ena/data/view/	https://www.ebi.ac.uk/ena/data/view/ERR466894
28204	M13 240059	UK	Europe	East Midlands	2013	07/2012-06/2013	invasive (unspecified/other)	Neisseria meningitidis	Y	Y	Y	ERR466897	Y	P1.5-1,10-4	F3-4	ST-10728	cc167										ERR466897	https://www.ebi.ac.uk/ena/data/view/	https://www.ebi.ac.uk/ena/data/view/ERR466897
28205	M13 240064	UK	Europe	South East	2013	07/2012-06/2013	invasive (unspecified/other)	Neisseria meningitidis	Y	Y	Y	ERR466899	Y	P1.5-1,10-12	F4-1	ST-1655	cc23										ERR466899	https://www.ebi.ac.uk/ena/data/view/	https://www.ebi.ac.uk/ena/data/view/ERR466899
28206	M13 240073	UK	Europe	West Midlands	2013	07/2012-06/2013	invasive (unspecified/other)	Neisseria meningitidis	Y	Y	Y	ERR466905	Y	P1.5-2,10-1	F4-1	ST-23	cc23										ERR466905	https://www.ebi.ac.uk/ena/data/view/	https://www.ebi.ac.uk/ena/data/view/ERR466905
28207	M13 240087	UK	Europe	Yorks and Humber	2013	07/2012-06/2013	invasive (unspecified/other)	Neisseria meningitidis	Y	Y	Y	ERR466915	Y	P1.5-1,10-1	F4-1	ST-1655	cc23										ERR466915	https://www.ebi.ac.uk/ena/data/view/	https://www.ebi.ac.uk/ena/data/view/ERR466915
28208	M13 240099	UK	Europe	East Midlands	2013	07/2012-06/2013	invasive (unspecified/other)	Neisseria meningitidis	Y	Y	Y	ERR466923	Y	P1.5-1,10-1	F4-1	ST-1655	cc23										ERR466923	https://www.ebi.ac.uk/ena/data/view/	https://www.ebi.ac.uk/ena/data/view/ERR466923
28209	M13 240102	UK	Europe	West Midlands	2013	07/2012-06/2013	invasive (unspecified/other)	Neisseria meningitidis	Y	Y	Y	ERR466924	Y	P1.5-1,10-1	F4-1	ST-1655	cc23										ERR466924	https://www.ebi.ac.uk/ena/data/view/	https://www.ebi.ac.uk/ena/data/view/ERR466924
28210	M13 240116	UK	Europe	South East	2013	07/2012-06/2013	invasive (unspecified/other)	Neisseria meningitidis	Y	Y	Y	ERR466932	Y	P1.5-1,10-1	F4-1	ST-1655	cc23										ERR466932	https://www.ebi.ac.uk/ena/data/view/	https://www.ebi.ac.uk/ena/data/view/ERR466932
28211	M13 240126	UK	Europe	Northern Ireland	2013	07/2012-06/2013	invasive (unspecified/other)	Neisseria meningitidis	Y	Y	Y	ERR466939	Y	P1.5-1,10-4	F3-4	ST-3980	cc167										ERR466939	https://www.ebi.ac.uk/ena/data/view/	https://www.ebi.ac.uk/ena/data/view/ERR466939
28212	M13 240131	UK	Europe	South and West	2013	07/2012-06/2013	invasive (unspecified/other)	Neisseria meningitidis	Y	Y	Y	ERR473174	Y	P1.5-2,10-1	F4-1	ST-23	cc23										ERR473174	https://www.ebi.ac.uk/ena/data/view/	https://www.ebi.ac.uk/ena/data/view/ERR473174
28213	M13 240136	UK	Europe	Yorks and Humber	2013	07/2012-06/2013	invasive (unspecified/other)	Neisseria meningitidis	Y	Y	Y	ERR473178	Y	P1.5-1,10-4	F4-1	ST-168	cc167										ERR473178	https://www.ebi.ac.uk/ena/data/view/	https://www.ebi.ac.uk/ena/data/view/ERR473178
28214	M13 240144	UK	Europe	East Midlands	2013	07/2012-06/2013	invasive (unspecified/other)	Neisseria meningitidis	Y	Y	Y	ERR473181	Y	P1.5-1,10-10	F4-1	ST-1655	cc23										ERR473181	https://www.ebi.ac.uk/ena/data/view/	https://www.ebi.ac.uk/ena/data/view/ERR473181
28215	M13 240146	UK	Europe	Yorks and Humber	2013	07/2012-06/2013	invasive (unspecified/other)	Neisseria meningitidis	Y	Y	Y	ERR473183	Y	P1.5-1,10-1	F4-1	ST-1655	cc23										ERR473183	https://www.ebi.ac.uk/ena/data/view/	https://www.ebi.ac.uk/ena/data/view/ERR473183
28216	M13 240154	UK	Europe	South and West	2013	07/2012-06/2013	invasive (unspecified/other)	Neisseria meningitidis	Y	Y	Y	ERR473188	Y	P1.5-1,10-1	F4-1	ST-1655	cc23										ERR473188	https://www.ebi.ac.uk/ena/data/view/	https://www.ebi.ac.uk/ena/data/view/ERR473188
28217	M13 240165	UK	Europe	South and West	2013	07/2012-06/2013	invasive (unspecified/other)	Neisseria meningitidis	Y	Y	Y	ERR473196	Y	P1.5-1,10-1	F4-1	ST-1655	cc23										ERR473196	https://www.ebi.ac.uk/ena/data/view/	https://www.ebi.ac.uk/ena/data/view/ERR473196
28218	M13 240184	UK	Europe	London	2013	07/2012-06/2013	invasive (unspecified/other)	Neisseria meningitidis	Y	Y	Y	ERR473209	Y	P1.5,2	F4-1	ST-1655	cc23										ERR473209	https://www.ebi.ac.uk/ena/data/view/	https://www.ebi.ac.uk/ena/data/view/ERR473209
28219	M13 240188	UK	Europe	South and West	2013	07/2012-06/2013	invasive (unspecified/other)	Neisseria meningitidis	Y	Y	Y	ERR473212	Y	P1.5-1,10-4	F4-1	ST-1655	cc23										ERR473212	https://www.ebi.ac.uk/ena/data/view/	https://www.ebi.ac.uk/ena/data/view/ERR473212
28220	M13 240194	UK	Europe	Yorks and Humber	2013	07/2012-06/2013	invasive (unspecified/other)	Neisseria meningitidis	Y	Y	Y	ERR473216	Y	P1.5-1,10-1	F4-1	ST-1655	cc23										ERR473216	https://www.ebi.ac.uk/ena/data/view/	https://www.ebi.ac.uk/ena/data/view/ERR473216
28221	M13 240200	UK	Europe	Eastern	2013	07/2012-06/2013	invasive (unspecified/other)	Neisseria meningitidis	Y	Y	Y	ERR473220	Y	P1.5-1,10-1	F4-1	ST-1655	cc23										ERR473220	https://www.ebi.ac.uk/ena/data/view/	https://www.ebi.ac.uk/ena/data/view/ERR473220
28222	M13 240203	UK	Europe	London	2013	07/2012-06/2013	invasive (unspecified/other)	Neisseria meningitidis	Y	Y	Y	ERR473223	Y	P1.5-2,10-1	F-ND	ST-23	cc23										ERR473223	https://www.ebi.ac.uk/ena/data/view/	https://www.ebi.ac.uk/ena/data/view/ERR473223
28223	M13 240218	UK	Europe	North East	2013	07/2012-06/2013	invasive (unspecified/other)	Neisseria meningitidis	Y	Y	Y	ERR473234	Y	P1.5-1,10-1	F4-1	ST-1655	cc23										ERR473234	https://www.ebi.ac.uk/ena/data/view/	https://www.ebi.ac.uk/ena/data/view/ERR473234
28224	M13 240220	UK	Europe	South and West	2013	07/2012-06/2013	invasive (unspecified/other)	Neisseria meningitidis	Y	Y	Y	ERR473235	Y	P1.5-1,10-1	F4-1	ST-1655	cc23										ERR473235	https://www.ebi.ac.uk/ena/data/view/	https://www.ebi.ac.uk/ena/data/view/ERR473235
28225	M13 240226	UK	Europe	London	2013	07/2012-06/2013	invasive (unspecified/other)	Neisseria meningitidis	Y	Y	Y	ERR473239	Y	P1.18-1,3	F3-4	ST-3015											ERR473239	https://www.ebi.ac.uk/ena/data/view/	https://www.ebi.ac.uk/ena/data/view/ERR473239
28226	M13 240242	UK	Europe	South and West	2013	07/2012-06/2013	invasive (unspecified/other)	Neisseria meningitidis	Y	Y	Y	ERR473250	Y	P1.5-2,10-2	F2-13	ST-23	cc23										ERR473250	https://www.ebi.ac.uk/ena/data/view/	https://www.ebi.ac.uk/ena/data/view/ERR473250
28227	M13 240244	UK	Europe	West Midlands	2013	07/2012-06/2013	invasive (unspecified/other)	Neisseria meningitidis	Y	Y	Y	ERR473254	Y	P1.5-1,10-1	F4-1	ST-1655	cc23										ERR473254	https://www.ebi.ac.uk/ena/data/view/	https://www.ebi.ac.uk/ena/data/view/ERR473254
28228	M13 240265	UK	Europe	North West	2013	07/2012-06/2013	invasive (unspecified/other)	Neisseria meningitidis	Y	Y	Y	ERR466946	Y	P1.5-1,10-4	F4-1	ST-1655	cc23										ERR466946	https://www.ebi.ac.uk/ena/data/view/	https://www.ebi.ac.uk/ena/data/view/ERR466946
28229	M13 240267	UK	Europe	South East	2013	07/2012-06/2013	invasive (unspecified/other)	Neisseria meningitidis	Y	Y	Y	ERR466947	Y	P1.5-1,10-1	F4-1	ST-1655	cc23										ERR466947	https://www.ebi.ac.uk/ena/data/view/	https://www.ebi.ac.uk/ena/data/view/ERR466947
28230	M13 240268	UK	Europe	South East	2013	07/2012-06/2013	invasive (unspecified/other)	Neisseria meningitidis	Y	Y	Y	ERR466948	Y	P1.5-2,10-1	F4-1	ST-10732	cc23										ERR466948	https://www.ebi.ac.uk/ena/data/view/	https://www.ebi.ac.uk/ena/data/view/ERR466948
28231	M13 240381	UK	Europe	North West	2013	07/2012-06/2013	invasive (unspecified/other)	Neisseria meningitidis	Y	Y	Y	ERR466964	Y	P1.5-1,10-4	F4-1	ST-23	cc23										ERR466964	https://www.ebi.ac.uk/ena/data/view/	https://www.ebi.ac.uk/ena/data/view/ERR466964
28232	M13 240383	UK	Europe	London	2013	07/2012-06/2013	invasive (unspecified/other)	Neisseria meningitidis	Y	Y	Y	ERR466965	Y	P1.5-2,10-1	F5-8	ST-3342	cc865										ERR466965	https://www.ebi.ac.uk/ena/data/view/	https://www.ebi.ac.uk/ena/data/view/ERR466965
28233	M13 240396	UK	Europe	South East	2013	07/2012-06/2013	invasive (unspecified/other)	Neisseria meningitidis	Y	Y	Y	ERR466969	Y	P1.7-2,13-1	F4-1	ST-4446	cc23										ERR466969	https://www.ebi.ac.uk/ena/data/view/	https://www.ebi.ac.uk/ena/data/view/ERR466969
28234	M13 240407	UK	Europe	East Midlands	2013	07/2012-06/2013	invasive (unspecified/other)	Neisseria meningitidis	Y	Y	Y	ERR466978	Y	P1.5-1,10-1	F4-1	ST-1655	cc23										ERR466978	https://www.ebi.ac.uk/ena/data/view/	https://www.ebi.ac.uk/ena/data/view/ERR466978
28235	M13 240439	UK	Europe	London	2013	07/2012-06/2013	invasive (unspecified/other)	Neisseria meningitidis	Y	Y	Y	ERR466998	Y	P1.5-1,10-1	F4-1	ST-1655	cc23										ERR466998	https://www.ebi.ac.uk/ena/data/view/	https://www.ebi.ac.uk/ena/data/view/ERR466998
29721	M13 240491	UK	Europe	London	2013	07/2013-06/2014	invasive (unspecified/other)	Neisseria meningitidis	W	W	W	ERR558107	W	P1.5,2	F1-1	ST-11	cc11										ERR558107	https://www.ebi.ac.uk/ena/data/view/	https://www.ebi.ac.uk/ena/data/view/ERR558107
29723	M13 240555	UK	Europe	North East	2013	07/2013-06/2014	invasive (unspecified/other)	Neisseria meningitidis	W	W	W	ERR558109	W	P1.5,2	F1-1	ST-11	cc11										ERR558109	https://www.ebi.ac.uk/ena/data/view/	https://www.ebi.ac.uk/ena/data/view/ERR558109
29724	M13 240591	UK	Europe	London	2013	07/2013-06/2014	invasive (unspecified/other)	Neisseria meningitidis	W	W	W	ERR558110	W	P1.5,2	F1-1	ST-11	cc11										ERR558110	https://www.ebi.ac.uk/ena/data/view/	https://www.ebi.ac.uk/ena/data/view/ERR558110
29725	M13 240603	UK	Europe	South East	2013	07/2013-06/2014	invasive (unspecified/other)	Neisseria meningitidis	W	W	W	ERR558111	W	P1.5,2	F4-1	ST-11	cc11										ERR558111	https://www.ebi.ac.uk/ena/data/view/	https://www.ebi.ac.uk/ena/data/view/ERR558111
29726	M13 240604	UK	Europe	London	2013	07/2013-06/2014	invasive (unspecified/other)	Neisseria meningitidis	W	W	W	ERR558112	W	P1.5,2	F1-1	ST-10651	cc11										ERR558112	https://www.ebi.ac.uk/ena/data/view/	https://www.ebi.ac.uk/ena/data/view/ERR558112
29727	M13 240545	UK	Europe	Wales	2013	07/2013-06/2014	invasive (unspecified/other)	Neisseria meningitidis	W	W	W	ERR558113	W	P1.5,2	F1-1	ST-11	cc11										ERR558113	https://www.ebi.ac.uk/ena/data/view/	https://www.ebi.ac.uk/ena/data/view/ERR558113
29728	M13 240558	UK	Europe	Yorks and Humber	2013	07/2013-06/2014	invasive (unspecified/other)	Neisseria meningitidis	W	W	W	ERR558114	W	P1.5,2	F1-1	ST-11	cc11										ERR558114	https://www.ebi.ac.uk/ena/data/view/	https://www.ebi.ac.uk/ena/data/view/ERR558114
29729	M13 240594	UK	Europe	Eastern	2013	07/2013-06/2014	invasive (unspecified/other)	Neisseria meningitidis	W	W	W	ERR558115	W	P1.5,2	F1-1	ST-11	cc11										ERR558115	https://www.ebi.ac.uk/ena/data/view/	https://www.ebi.ac.uk/ena/data/view/ERR558115
29730	M13 240583	UK	Europe	South and West	2013	07/2013-06/2014	invasive (unspecified/other)	Neisseria meningitidis	W	W	W	ERR558116	W	P1.5,2	F1-1	ST-11161	cc11										ERR558116	https://www.ebi.ac.uk/ena/data/view/	https://www.ebi.ac.uk/ena/data/view/ERR558116
29731	M13 240510	UK	Europe	Eastern	2013	07/2013-06/2014	invasive (unspecified/other)	Neisseria meningitidis	W	W	W	ERR558117	W	P1.5,2	F1-1	ST-11	cc11										ERR558117	https://www.ebi.ac.uk/ena/data/view/	https://www.ebi.ac.uk/ena/data/view/ERR558117
29732	M13 240633	UK	Europe	East Midlands	2013	07/2013-06/2014	invasive (unspecified/other)	Neisseria meningitidis	W	W	W	ERR558118	W	P1.5,2	F1-1	ST-11	cc11										ERR558118	https://www.ebi.ac.uk/ena/data/view/	https://www.ebi.ac.uk/ena/data/view/ERR558118
29733	M13 240634	UK	Europe	South East	2013	07/2013-06/2014	invasive (unspecified/other)	Neisseria meningitidis	W	W	W	ERR558119	W	P1.5,2	F1-1	ST-11	cc11										ERR558119	https://www.ebi.ac.uk/ena/data/view/	https://www.ebi.ac.uk/ena/data/view/ERR558119
29734	M13 240538	UK	Europe	London	2013	07/2013-06/2014	invasive (unspecified/other)	Neisseria meningitidis	W	W	W	ERR558120	W	P1.5,2	F1-1	ST-11	cc11										ERR558120	https://www.ebi.ac.uk/ena/data/view/	https://www.ebi.ac.uk/ena/data/view/ERR558120
29735	M13 240515	UK	Europe	South East	2013	07/2013-06/2014	invasive (unspecified/other)	Neisseria meningitidis	W	W	W	ERR558121	W	P1.5,2	F1-1	ST-11	cc11										ERR558121	https://www.ebi.ac.uk/ena/data/view/	https://www.ebi.ac.uk/ena/data/view/ERR558121
29736	M13 240600	UK	Europe	East Midlands	2013	07/2013-06/2014	invasive (unspecified/other)	Neisseria meningitidis	W	W	W	ERR558122	W	P1.5,2	F1-1	ST-11	cc11										ERR558122	https://www.ebi.ac.uk/ena/data/view/	https://www.ebi.ac.uk/ena/data/view/ERR558122
29737	M13 240553	UK	Europe	East Midlands	2013	07/2013-06/2014	invasive (unspecified/other)	Neisseria meningitidis	W	W	W	ERR558123	W	P1.5,2	F1-1	ST-11	cc11										ERR558123	https://www.ebi.ac.uk/ena/data/view/	https://www.ebi.ac.uk/ena/data/view/ERR558123
29895	M13 240496	UK	Europe	Northern Ireland	2013	07/2013-06/2014	invasive (unspecified/other)	Neisseria meningitidis	C	C	C	ERR557936	C	P1.5,2	F3-3	ST-11	cc11										ERR557936	https://www.ebi.ac.uk/ena/data/view/	https://www.ebi.ac.uk/ena/data/view/ERR557936
29897	M13 240500	UK	Europe	East Midlands	2013	07/2013-06/2014	invasive (unspecified/other)	Neisseria meningitidis	C	C	C	ERR1134926	C	P1.5-1,10-8	F3-6	ST-11	cc11										ERR1134926	https://www.ebi.ac.uk/ena/data/view/	https://www.ebi.ac.uk/ena/data/view/ERR1134926
29898	M13 240514	UK	Europe	London	2013	07/2013-06/2014	invasive (unspecified/other)	Neisseria meningitidis	C	C	C	ERR557938	C	P1.5,2	F3-3	ST-11	cc11										ERR557938	https://www.ebi.ac.uk/ena/data/view/	https://www.ebi.ac.uk/ena/data/view/ERR557938
30136	M13 240635	UK	Europe	East Midlands	2013	07/2013-06/2014	invasive (unspecified/other)	Neisseria meningitidis	W	W	W	ERR557826	W	P1.5,2	F1-1	ST-11	cc11										ERR557826	https://www.ebi.ac.uk/ena/data/view/	https://www.ebi.ac.uk/ena/data/view/ERR557826
30137	M13 240637	UK	Europe	Yorks and Humber	2013	07/2013-06/2014	invasive (unspecified/other)	Neisseria meningitidis	W	W	W	ERR557828	W	P1.5,2	F1-1	ST-11	cc11										ERR557828	https://www.ebi.ac.uk/ena/data/view/	https://www.ebi.ac.uk/ena/data/view/ERR557828
30138	M13 240649	UK	Europe	Yorks and Humber	2013	07/2013-06/2014	invasive (unspecified/other)	Neisseria meningitidis	W	W	W	ERR557829	W	P1.5,2	F1-1	ST-11	cc11										ERR557829	https://www.ebi.ac.uk/ena/data/view/	https://www.ebi.ac.uk/ena/data/view/ERR557829
30139	M13 240655	UK	Europe	North West	2013	07/2013-06/2014	invasive (unspecified/other)	Neisseria meningitidis	W	W	W	ERR557831	W	P1.5,2	F1-1	ST-11	cc11										ERR557831	https://www.ebi.ac.uk/ena/data/view/	https://www.ebi.ac.uk/ena/data/view/ERR557831
30140	M13 240657	UK	Europe	North West	2013	07/2013-06/2014	invasive (unspecified/other)	Neisseria meningitidis	W	W	W	ERR557832	W	P1.5,2	F1-1	ST-11	cc11										ERR557832	https://www.ebi.ac.uk/ena/data/view/	https://www.ebi.ac.uk/ena/data/view/ERR557832
30141	M13 240664	UK	Europe	South and West	2013	07/2013-06/2014	invasive (unspecified/other)	Neisseria meningitidis	W	W	W	ERR557834	W	P1.5,2	F1-1	ST-11	cc11										ERR557834	https://www.ebi.ac.uk/ena/data/view/	https://www.ebi.ac.uk/ena/data/view/ERR557834
30143	M13 240667	UK	Europe	South and West	2013	07/2013-06/2014	invasive (unspecified/other)	Neisseria meningitidis	W	W	W	ERR557838	W	P1.5,2	F1-1	ST-11	cc11										ERR557838	https://www.ebi.ac.uk/ena/data/view/	https://www.ebi.ac.uk/ena/data/view/ERR557838
30144	M13 240668	UK	Europe	South and West	2013	07/2013-06/2014	invasive (unspecified/other)	Neisseria meningitidis	W	W	W	ERR557840	W	P1.5,2	F1-1	ST-11	cc11										ERR557840	https://www.ebi.ac.uk/ena/data/view/	https://www.ebi.ac.uk/ena/data/view/ERR557840
30145	M13 240672	UK	Europe	South East	2013	07/2013-06/2014	invasive (unspecified/other)	Neisseria meningitidis	W	W	W	ERR557841	W	P1.5,2	F1-1	ST-11	cc11										ERR557841	https://www.ebi.ac.uk/ena/data/view/	https://www.ebi.ac.uk/ena/data/view/ERR557841
30146	M13 240678	UK	Europe	London	2013	07/2013-06/2014	invasive (unspecified/other)	Neisseria meningitidis	W	W	W	ERR557842	W	P1.5-1,10-4	F1-1	ST-11	cc11										ERR557842	https://www.ebi.ac.uk/ena/data/view/	https://www.ebi.ac.uk/ena/data/view/ERR557842
30147	M13 240680	UK	Europe	Eastern	2013	07/2013-06/2014	invasive (unspecified/other)	Neisseria meningitidis	W	W	W	ERR557567	W	P1.5,2	F1-1	ST-11	cc11										ERR557567	https://www.ebi.ac.uk/ena/data/view/	https://www.ebi.ac.uk/ena/data/view/ERR557567
30148	M13 240681	UK	Europe	South East	2013	07/2013-06/2014	invasive (unspecified/other)	Neisseria meningitidis	W	W	W	ERR557569	W	P1.5,2	F1-1	ST-11	cc11										ERR557569	https://www.ebi.ac.uk/ena/data/view/	https://www.ebi.ac.uk/ena/data/view/ERR557569
30149	M13 240704	UK	Europe	Eastern	2013	07/2013-06/2014	invasive (unspecified/other)	Neisseria meningitidis	W	W	W	ERR1134897	W	P1.18-1,3	F4-1	ST-1617	cc22										ERR1134897	https://www.ebi.ac.uk/ena/data/view/	https://www.ebi.ac.uk/ena/data/view/ERR1134897
30150	M13 240724	UK	Europe	North East	2013	07/2013-06/2014	invasive (unspecified/other)	Neisseria meningitidis	W	W	W	ERR557572	W	P1.5,2	F1-1	ST-11	cc11										ERR557572	https://www.ebi.ac.uk/ena/data/view/	https://www.ebi.ac.uk/ena/data/view/ERR557572
30151	M13 240726	UK	Europe	East Midlands	2013	07/2013-06/2014	invasive (unspecified/other)	Neisseria meningitidis	W	W	W	ERR557574	W	P1.5,2	F1-1	ST-11	cc11										ERR557574	https://www.ebi.ac.uk/ena/data/view/	https://www.ebi.ac.uk/ena/data/view/ERR557574
30152	M13 240730	UK	Europe	London	2013	07/2013-06/2014	invasive (unspecified/other)	Neisseria meningitidis	W	W	W	ERR557575	W	P1.5,2	F1-1	ST-11	cc11										ERR557575	https://www.ebi.ac.uk/ena/data/view/	https://www.ebi.ac.uk/ena/data/view/ERR557575
30153	M13 240732	UK	Europe	North West	2013	07/2013-06/2014	invasive (unspecified/other)	Neisseria meningitidis	W	W	W	ERR557577	W	P1.5,2	F1-1	ST-11	cc11										ERR557577	https://www.ebi.ac.uk/ena/data/view/	https://www.ebi.ac.uk/ena/data/view/ERR557577
30154	M14 240001	UK	Europe	West Midlands	2014	07/2013-06/2014	invasive (unspecified/other)	Neisseria meningitidis	W	W	W	ERR557579	W	P1.5,2	F1-1	ST-11	cc11										ERR557579	https://www.ebi.ac.uk/ena/data/view/	https://www.ebi.ac.uk/ena/data/view/ERR557579
30155	M14 240002	UK	Europe	West Midlands	2014	07/2013-06/2014	invasive (unspecified/other)	Neisseria meningitidis	W	W	W	ERR557581	W	P1.5,2	F1-1	ST-11	cc11										ERR557581	https://www.ebi.ac.uk/ena/data/view/	https://www.ebi.ac.uk/ena/data/view/ERR557581
30156	M14 240007	UK	Europe	South and West	2014	07/2013-06/2014	invasive (unspecified/other)	Neisseria meningitidis	W	W	W	ERR557583	W	P1.5,2	F1-1	ST-11	cc11										ERR557583	https://www.ebi.ac.uk/ena/data/view/	https://www.ebi.ac.uk/ena/data/view/ERR557583
30157	M14 240013	UK	Europe	West Midlands	2014	07/2013-06/2014	invasive (unspecified/other)	Neisseria meningitidis	W	W	W	ERR557585	W	P1.5,2	F1-1	ST-11	cc11										ERR557585	https://www.ebi.ac.uk/ena/data/view/	https://www.ebi.ac.uk/ena/data/view/ERR557585
30158	M14 240019	UK	Europe	East Midlands	2014	07/2013-06/2014	invasive (unspecified/other)	Neisseria meningitidis	W	W	W	ERR557587	W	P1.5,2	F1-1	ST-11	cc11										ERR557587	https://www.ebi.ac.uk/ena/data/view/	https://www.ebi.ac.uk/ena/data/view/ERR557587
30159	M14 240022	UK	Europe	South East	2014	07/2013-06/2014	invasive (unspecified/other)	Neisseria meningitidis	W	W	W	ERR557589	W	P1.5,2	F1-1	ST-8621	cc11										ERR557589	https://www.ebi.ac.uk/ena/data/view/	https://www.ebi.ac.uk/ena/data/view/ERR557589
30160	M14 240026	UK	Europe	Yorks and Humber	2014	07/2013-06/2014	invasive (unspecified/other)	Neisseria meningitidis	W	W	W	ERR557590	W	P1.5,2	F1-1	ST-11	cc11										ERR557590	https://www.ebi.ac.uk/ena/data/view/	https://www.ebi.ac.uk/ena/data/view/ERR557590
30161	M14 240029	UK	Europe	South and West	2014	07/2013-06/2014	invasive (unspecified/other)	Neisseria meningitidis	W	W	W	ERR557592	W	P1.5,2	F1-1	ST-11	cc11										ERR557592	https://www.ebi.ac.uk/ena/data/view/	https://www.ebi.ac.uk/ena/data/view/ERR557592
30162	M14 240031	UK	Europe	West Midlands	2014	07/2013-06/2014	invasive (unspecified/other)	Neisseria meningitidis	W	W	W	ERR557594	W	P1.5,2	F1-1	ST-11	cc11										ERR557594	https://www.ebi.ac.uk/ena/data/view/	https://www.ebi.ac.uk/ena/data/view/ERR557594
30163	M14 240042	UK	Europe	South and West	2014	07/2013-06/2014	invasive (unspecified/other)	Neisseria meningitidis	W	W	W	ERR557596	W	P1.5,2	F1-1	ST-11	cc11										ERR557596	https://www.ebi.ac.uk/ena/data/view/	https://www.ebi.ac.uk/ena/data/view/ERR557596
30164	M14 240043	UK	Europe	East Midlands	2014	07/2013-06/2014	invasive (unspecified/other)	Neisseria meningitidis	W	W	W	ERR557597	W	P1.5,2	F1-1	ST-11	cc11										ERR557597	https://www.ebi.ac.uk/ena/data/view/	https://www.ebi.ac.uk/ena/data/view/ERR557597
30165	M14 240052	UK	Europe	North West	2014	07/2013-06/2014	invasive (unspecified/other)	Neisseria meningitidis	W	W	W	ERR557599	W	P1.5,2	F1-1	ST-11	cc11										ERR557599	https://www.ebi.ac.uk/ena/data/view/	https://www.ebi.ac.uk/ena/data/view/ERR557599
30166	M14 240053	UK	Europe	London	2014	07/2013-06/2014	invasive (unspecified/other)	Neisseria meningitidis	W	W	W	ERR557601	W	P1.5,2	F1-1	ST-10651	cc11										ERR557601	https://www.ebi.ac.uk/ena/data/view/	https://www.ebi.ac.uk/ena/data/view/ERR557601
30167	M14 240054	UK	Europe	London	2014	07/2013-06/2014	invasive (unspecified/other)	Neisseria meningitidis	W	W	W	ERR557603	W	P1.5,2	F1-1	ST-11	cc11										ERR557603	https://www.ebi.ac.uk/ena/data/view/	https://www.ebi.ac.uk/ena/data/view/ERR557603
30168	M14 240072	UK	Europe	West Midlands	2014	07/2013-06/2014	invasive (unspecified/other)	Neisseria meningitidis	W	W	W	ERR557604	W	P1.5,2	F1-1	ST-11	cc11										ERR557604	https://www.ebi.ac.uk/ena/data/view/	https://www.ebi.ac.uk/ena/data/view/ERR557604
30169	M14 240082	UK	Europe	Northern Ireland	2014	07/2013-06/2014	invasive (unspecified/other)	Neisseria meningitidis	W	W	W	ERR557606	W	P1.5,2	F1-1	ST-11	cc11										ERR557606	https://www.ebi.ac.uk/ena/data/view/	https://www.ebi.ac.uk/ena/data/view/ERR557606
30210	M13 240691	UK	Europe	Yorks and Humber	2013	07/2013-06/2014	invasive (unspecified/other)	Neisseria meningitidis	C	C	C	ERR557654	C	P1.5-1,10-8	F3-6	ST-11	cc11										ERR557654	https://www.ebi.ac.uk/ena/data/view/	https://www.ebi.ac.uk/ena/data/view/ERR557654
30211	M13 240735	UK	Europe	South East	2013	07/2013-06/2014	invasive (unspecified/other)	Neisseria meningitidis	C	Y	discrepancy	ERR557655	discrepancy	P1.5-1,10-4	F4-1	ST-23	cc23										ERR557655	https://www.ebi.ac.uk/ena/data/view/	https://www.ebi.ac.uk/ena/data/view/ERR557655
30212	M14 240004	UK	Europe	London	2014	07/2013-06/2014	invasive (unspecified/other)	Neisseria meningitidis	C	C	C	ERR1134933	C	P1.5-1,10-8	F3-6	ST-ND	-	2	3	4		8	4	6	cc11		ERR1134933	https://www.ebi.ac.uk/ena/data/view/	https://www.ebi.ac.uk/ena/data/view/ERR1134933
30213	M14 240094	UK	Europe	London	2014	07/2013-06/2014	invasive (unspecified/other)	Neisseria meningitidis	C	C	C	ERR1134935	C	P1.5-1,10-8	F3-6	ST-ND	-	2	3	4		8	4	6	cc11		ERR1134935	https://www.ebi.ac.uk/ena/data/view/	https://www.ebi.ac.uk/ena/data/view/ERR1134935
30214	M14 240100	UK	Europe	Eastern	2014	07/2013-06/2014	invasive (unspecified/other)	Neisseria meningitidis	C	C	C	ERR557656	C	P1.5,2	F3-3	ST-11	cc11										ERR557656	https://www.ebi.ac.uk/ena/data/view/	https://www.ebi.ac.uk/ena/data/view/ERR557656
30215	M14 240107	UK	Europe	South East	2014	07/2013-06/2014	invasive (unspecified/other)	Neisseria meningitidis	C	C	C	ERR557657	C	P1.5,2	F3-3	ST-11	cc11										ERR557657	https://www.ebi.ac.uk/ena/data/view/	https://www.ebi.ac.uk/ena/data/view/ERR557657
31162	M14 240329	UK	Europe	South East	2014	07/2013-06/2014	invasive (unspecified/other)	Neisseria meningitidis	B	B	B	ERR1124358	B	P1.5-1,10-8	F5-13	ST-11	cc11										ERR1124358	https://www.ebi.ac.uk/ena/data/view/	https://www.ebi.ac.uk/ena/data/view/ERR1124358
31163	M14 240380	UK	Europe	London	2014	07/2014-06/2015	invasive (unspecified/other)	Neisseria meningitidis	B	B	B	ERR1124359	B	P1.12-1,16	F1-5	ST-485	cc41/44										ERR1124359	https://www.ebi.ac.uk/ena/data/view/	https://www.ebi.ac.uk/ena/data/view/ERR1124359
31168	M14 240447	UK	Europe	South East	2014	07/2014-06/2015	invasive (unspecified/other)	Neisseria meningitidis	W	W	W	ERR1124376	W	P1.5,2	F1-1	ST-11	cc11										ERR1124376	https://www.ebi.ac.uk/ena/data/view/	https://www.ebi.ac.uk/ena/data/view/ERR1124376
31169	M14 240448	UK	Europe	London	2014	07/2014-06/2015	invasive (unspecified/other)	Neisseria meningitidis	W	W	W	ERR1124377	W	P1.5,2	F1-1	ST-11	cc11										ERR1124377	https://www.ebi.ac.uk/ena/data/view/	https://www.ebi.ac.uk/ena/data/view/ERR1124377
34502	M13 240484	UK	Europe	Eastern	2013	07/2013-06/2014	invasive (unspecified/other)	Neisseria meningitidis	Y	Y	Y	ERR1134986	Y	P1.5-1,10-4	F4-1	ST-1655	cc23										ERR1134986	https://www.ebi.ac.uk/ena/data/view/	https://www.ebi.ac.uk/ena/data/view/ERR1134986
34503	M13 240485	UK	Europe	South and West	2013	07/2013-06/2014	invasive (unspecified/other)	Neisseria meningitidis	Y		Y	ERR1134987	Y	P1.5-1,10-4	F4-1	ST-1655	cc23										ERR1134987	https://www.ebi.ac.uk/ena/data/view/	https://www.ebi.ac.uk/ena/data/view/ERR1134987
34504	M13 240486	UK	Europe	North West	2013	07/2013-06/2014	invasive (unspecified/other)	Neisseria meningitidis	B		B	ERR1134988	B	P1.7-2,13-1	F5-1	ST-269	cc269										ERR1134988	https://www.ebi.ac.uk/ena/data/view/	https://www.ebi.ac.uk/ena/data/view/ERR1134988
34505	M13 240488	UK	Europe	South and West	2013	07/2013-06/2014	invasive (unspecified/other)	Neisseria meningitidis	B		B	ERR1134989	B	P1.7,16-44	F3-3	ST-343	cc32										ERR1134989	https://www.ebi.ac.uk/ena/data/view/	https://www.ebi.ac.uk/ena/data/view/ERR1134989
34506	M13 240490	UK	Europe	West Midlands	2013	07/2013-06/2014	invasive (unspecified/other)	Neisseria meningitidis	B	B	B	ERR1134990	B	P1.22,9	F5-12	ST-5972	cc269										ERR1134990	https://www.ebi.ac.uk/ena/data/view/	https://www.ebi.ac.uk/ena/data/view/ERR1134990
34507	M13 240495	UK	Europe	West Midlands	2013	07/2013-06/2014	invasive (unspecified/other)	Neisseria meningitidis	B	B	B	ERR1134991	B	P1.12-1,9	F1-5	ST-41	cc41/44										ERR1134991	https://www.ebi.ac.uk/ena/data/view/	https://www.ebi.ac.uk/ena/data/view/ERR1134991
34508	M13 240497	UK	Europe	Yorks and Humber	2013	07/2013-06/2014	invasive (unspecified/other)	Neisseria meningitidis	B	B	B	ERR1134992	B	P1.17-1,23	F1-5	ST-1423	cc41/44										ERR1134992	https://www.ebi.ac.uk/ena/data/view/	https://www.ebi.ac.uk/ena/data/view/ERR1134992
34509	M13 240499	UK	Europe	Wales	2013	07/2013-06/2014	invasive (unspecified/other)	Neisseria meningitidis	B		B	ERR1134993	B	P1.7-2,4	F3-7	ST-1855	cc269										ERR1134993	https://www.ebi.ac.uk/ena/data/view/	https://www.ebi.ac.uk/ena/data/view/ERR1134993
34510	M13 240501	UK	Europe	North West	2013	07/2013-06/2014	invasive (unspecified/other)	Neisseria meningitidis	B		B	ERR1134994	B	P1.7-2,4	F1-5	ST-1194	cc41/44										ERR1134994	https://www.ebi.ac.uk/ena/data/view/	https://www.ebi.ac.uk/ena/data/view/ERR1134994
34511	M13 240502	UK	Europe	South East	2013	07/2013-06/2014	invasive (unspecified/other)	Neisseria meningitidis	B	B	B	ERR1134995	B	P1.18-1,16-2	F3-3	ST-32	cc32										ERR1134995	https://www.ebi.ac.uk/ena/data/view/	https://www.ebi.ac.uk/ena/data/view/ERR1134995
34512	M13 240503	UK	Europe	South East	2013	07/2013-06/2014	invasive (unspecified/other)	Neisseria meningitidis	W		W	ERR1134996	W	P1.18-1,3	F3-9	ST-184	cc22										ERR1134996	https://www.ebi.ac.uk/ena/data/view/	https://www.ebi.ac.uk/ena/data/view/ERR1134996
34513	M13 240507	UK	Europe	West Midlands	2013	07/2013-06/2014	invasive (unspecified/other)	Neisseria meningitidis	B		B	ERR1134997	B	P1.21,16	F4-1	ST-9126	cc174										ERR1134997	https://www.ebi.ac.uk/ena/data/view/	https://www.ebi.ac.uk/ena/data/view/ERR1134997
34514	M13 240508	UK	Europe	Eastern	2013	07/2013-06/2014	invasive (unspecified/other)	Neisseria meningitidis	B	B	B	ERR1134998	B	P1.5-1,2-2	F5-1	ST-1214	cc269										ERR1134998	https://www.ebi.ac.uk/ena/data/view/	https://www.ebi.ac.uk/ena/data/view/ERR1134998
34515	M13 240516	UK	Europe	North East	2013	07/2013-06/2014	invasive (unspecified/other)	Neisseria meningitidis	B		B	ERR1134999	B	P1.19,15	F5-1	ST-749	cc32										ERR1134999	https://www.ebi.ac.uk/ena/data/view/	https://www.ebi.ac.uk/ena/data/view/ERR1134999
34516	M13 240519	UK	Europe	South East	2013	07/2013-06/2014	invasive (unspecified/other)	Neisseria meningitidis	B	B	B	ERR1135000	B	P1.5-1,10-1	F5-5	ST-213	cc213										ERR1135000	https://www.ebi.ac.uk/ena/data/view/	https://www.ebi.ac.uk/ena/data/view/ERR1135000
34517	M13 240525	UK	Europe	London	2013	07/2013-06/2014	invasive (unspecified/other)	Neisseria meningitidis	B	B	B	ERR1135001	B	P1.7-2,4	F1-5	ST-41	cc41/44										ERR1135001	https://www.ebi.ac.uk/ena/data/view/	https://www.ebi.ac.uk/ena/data/view/ERR1135001
35227	09.1126.Y	UK	Europe	Scotland	2009	07/2008-06/2009	invasive (unspecified/other)	Neisseria meningitidis	B	B	B	ERR847079	B	P1.22,9	F5-12	ST-1161	cc269										ERR847079	https://www.ebi.ac.uk/ena/data/view/	https://www.ebi.ac.uk/ena/data/view/ERR847079
35228	09.1208.P	UK	Europe	Scotland	2009	07/2008-06/2009	invasive (unspecified/other)	Neisseria meningitidis	B	B	B	ERR847080	B	P1.22,14	F5-9	ST-162	cc162										ERR847080	https://www.ebi.ac.uk/ena/data/view/	https://www.ebi.ac.uk/ena/data/view/ERR847080
35229	09.1211.Y	UK	Europe	Scotland	2009	07/2008-06/2009	invasive (unspecified/other)	Neisseria meningitidis	B	B	B	ERR847081	B	P1.22,9	F5-12	ST-275	cc269										ERR847081	https://www.ebi.ac.uk/ena/data/view/	https://www.ebi.ac.uk/ena/data/view/ERR847081
35230	09.1292.T	UK	Europe	Scotland	2009	07/2008-06/2009	invasive (unspecified/other)	Neisseria meningitidis	B	B	B	ERR847082	B	P1.22,14	F5-9	ST-162	cc162										ERR847082	https://www.ebi.ac.uk/ena/data/view/	https://www.ebi.ac.uk/ena/data/view/ERR847082
35231	09.1331.Y	UK	Europe	Scotland	2009	07/2008-06/2009	invasive (unspecified/other)	Neisseria meningitidis	B	B	B	ERR847083	B	P1.7-2,4	F1-5	ST-5981	cc41/44										ERR847083	https://www.ebi.ac.uk/ena/data/view/	https://www.ebi.ac.uk/ena/data/view/ERR847083
35232	09.1368.F	UK	Europe	Scotland	2009	07/2008-06/2009	invasive (unspecified/other)	Neisseria meningitidis	B	B	B	ERR847084	B	P1.22,14-6	F1-5	ST-207	cc41/44										ERR847084	https://www.ebi.ac.uk/ena/data/view/	https://www.ebi.ac.uk/ena/data/view/ERR847084
35233	09.1385.H	UK	Europe	Scotland	2009	07/2008-06/2009	invasive (unspecified/other)	Neisseria meningitidis	Y	Y	Y	ERR847085	Y	P1.5-1,10-1	F4-1	ST-ND	-	12	5	18		11	9	17	cc23		ERR847085	https://www.ebi.ac.uk/ena/data/view/	https://www.ebi.ac.uk/ena/data/view/ERR847085
35234	09.1402.B	UK	Europe	Scotland	2009	07/2008-06/2009	invasive (unspecified/other)	Neisseria meningitidis	B	B	B	ERR847086	B	P1.22,14	F5-5	ST-11221	cc213										ERR847086	https://www.ebi.ac.uk/ena/data/view/	https://www.ebi.ac.uk/ena/data/view/ERR847086
35235	09.1453.F	UK	Europe	Scotland	2009	07/2008-06/2009	invasive (unspecified/other)	Neisseria meningitidis	B	B	B	ERR847087	B	P1.7-2,4	F1-5	ST-41	cc41/44										ERR847087	https://www.ebi.ac.uk/ena/data/view/	https://www.ebi.ac.uk/ena/data/view/ERR847087
35236	09.1507.Q	UK	Europe	Scotland	2009	07/2008-06/2009	invasive (unspecified/other)	Neisseria meningitidis	B	B	B	ERR847088	B	P1.7-2,4	F1-5	ST-2989	cc41/44										ERR847088	https://www.ebi.ac.uk/ena/data/view/	https://www.ebi.ac.uk/ena/data/view/ERR847088
35237	09.1514.A	UK	Europe	Scotland	2009	07/2008-06/2009	invasive (unspecified/other)	Neisseria meningitidis	B	B	B	ERR847089	B	P1.22,9	F5-12	ST-275	cc269										ERR847089	https://www.ebi.ac.uk/ena/data/view/	https://www.ebi.ac.uk/ena/data/view/ERR847089
35238	09.1557.B	UK	Europe	Scotland	2009	07/2008-06/2009	invasive (unspecified/other)	Neisseria meningitidis	B	B	B	ERR847090	B	P1.22,14	F5-5	ST-213	cc213										ERR847090	https://www.ebi.ac.uk/ena/data/view/	https://www.ebi.ac.uk/ena/data/view/ERR847090
35239	09.1580.V	UK	Europe	Scotland	2009	07/2008-06/2009	invasive (unspecified/other)	Neisseria meningitidis	B	B	B	ERR847091	B	P1.7,16	F3-3	ST-32	cc32										ERR847091	https://www.ebi.ac.uk/ena/data/view/	https://www.ebi.ac.uk/ena/data/view/ERR847091
35240	09.1595.J	UK	Europe	Scotland	2009	07/2008-06/2009	invasive (unspecified/other)	Neisseria meningitidis	B	B	B	ERR847092	B	P1.22-1,14	F-ND	ST-35	cc35										ERR847092	https://www.ebi.ac.uk/ena/data/view/	https://www.ebi.ac.uk/ena/data/view/ERR847092
35241	09.1619.R	UK	Europe	Scotland	2009	07/2008-06/2009	invasive (unspecified/other)	Neisseria meningitidis	B	B	B	ERR847093	B	P1.7-2,4	F1-5	ST-41	cc41/44										ERR847093	https://www.ebi.ac.uk/ena/data/view/	https://www.ebi.ac.uk/ena/data/view/ERR847093
35242	09.1857.M	UK	Europe	Scotland	2009	07/2008-06/2009	invasive (unspecified/other)	Neisseria meningitidis	B	B	B	ERR847094	B	P1.5-2,10-1	F5-36	ST-1157	cc1157										ERR847094	https://www.ebi.ac.uk/ena/data/view/	https://www.ebi.ac.uk/ena/data/view/ERR847094
35243	09.1858.V	UK	Europe	Scotland	2009	07/2008-06/2009	invasive (unspecified/other)	Neisseria meningitidis	B	B	B	ERR847095	B	P1.19-1,15-11	F5-1	ST-269	cc269										ERR847095	https://www.ebi.ac.uk/ena/data/view/	https://www.ebi.ac.uk/ena/data/view/ERR847095
35244	09.1893.P	UK	Europe	Scotland	2009	07/2008-06/2009	invasive (unspecified/other)	Neisseria meningitidis	B	B	B	ERR847096	B	P1.19-1,15-11	F5-1	ST-269	cc269										ERR847096	https://www.ebi.ac.uk/ena/data/view/	https://www.ebi.ac.uk/ena/data/view/ERR847096
35245	09.1976.T	UK	Europe	Scotland	2009	07/2008-06/2009	invasive (unspecified/other)	Neisseria meningitidis	B	B	B	ERR847097	B	P1.22,9	F5-12	ST-2307											ERR847097	https://www.ebi.ac.uk/ena/data/view/	https://www.ebi.ac.uk/ena/data/view/ERR847097
35246	09.1999.X	UK	Europe	Scotland	2009	07/2008-06/2009	invasive (unspecified/other)	Neisseria meningitidis	B	B	B	ERR847098	B	P1.22,14	F5-9	ST-162	cc162										ERR847098	https://www.ebi.ac.uk/ena/data/view/	https://www.ebi.ac.uk/ena/data/view/ERR847098
35247	09.2014.G	UK	Europe	Scotland	2009	07/2008-06/2009	invasive (unspecified/other)	Neisseria meningitidis	B	B	B	ERR847099	B	P1.17-1,23-2	F5-2	ST-1097	cc41/44										ERR847099	https://www.ebi.ac.uk/ena/data/view/	https://www.ebi.ac.uk/ena/data/view/ERR847099
35248	09.2045.J	UK	Europe	Scotland	2009	07/2008-06/2009	invasive (unspecified/other)	Neisseria meningitidis	B	B	B	ERR847100	B	P1.5-1,10-4	F5-56	ST-41	cc41/44										ERR847100	https://www.ebi.ac.uk/ena/data/view/	https://www.ebi.ac.uk/ena/data/view/ERR847100
35249	09.2061.P	UK	Europe	Scotland	2009	07/2008-06/2009	invasive (unspecified/other)	Neisseria meningitidis	Y	Y	Y	ERR847101	Y	P1.5-1,10-10	F4-1	ST-1655	cc23										ERR847101	https://www.ebi.ac.uk/ena/data/view/	https://www.ebi.ac.uk/ena/data/view/ERR847101
35250	09.2082.C	UK	Europe	Scotland	2009	07/2008-06/2009	invasive (unspecified/other)	Neisseria meningitidis	B	B	B	ERR847102	B	P1.7-2,4	F1-7	ST-7415	cc41/44										ERR847102	https://www.ebi.ac.uk/ena/data/view/	https://www.ebi.ac.uk/ena/data/view/ERR847102
35251	09.2204.A	UK	Europe	Scotland	2009	07/2008-06/2009	invasive (unspecified/other)	Neisseria meningitidis	B	B	B	ERR847103	B	P1.21,16	F1-7	ST-11222	cc60										ERR847103	https://www.ebi.ac.uk/ena/data/view/	https://www.ebi.ac.uk/ena/data/view/ERR847103
35252	09.2270.V	UK	Europe	Scotland	2009	07/2008-06/2009	invasive (unspecified/other)	Neisseria meningitidis	B	B	B	ERR847104	B	P1.7-2,4	F1-19	ST-2266	cc41/44										ERR847104	https://www.ebi.ac.uk/ena/data/view/	https://www.ebi.ac.uk/ena/data/view/ERR847104
35253	09.2386.V	UK	Europe	Scotland	2009	07/2009-06/2010	invasive (unspecified/other)	Neisseria meningitidis	B	B	B	ERR847105	B	P1.7-2,4	F1-5	ST-340	cc41/44										ERR847105	https://www.ebi.ac.uk/ena/data/view/	https://www.ebi.ac.uk/ena/data/view/ERR847105
35254	09.2439.W	UK	Europe	Scotland	2009	07/2009-06/2010	invasive (unspecified/other)	Neisseria meningitidis	B	B	B	ERR847106	B	P1.22,14	F5-5	ST-213	cc213										ERR847106	https://www.ebi.ac.uk/ena/data/view/	https://www.ebi.ac.uk/ena/data/view/ERR847106
35255	09.2522.Q	UK	Europe	Scotland	2009	07/2009-06/2010	invasive (unspecified/other)	Neisseria meningitidis	B	B	B	ERR847107	B	P1.7-2,4	F1-5	ST-42	cc41/44										ERR847107	https://www.ebi.ac.uk/ena/data/view/	https://www.ebi.ac.uk/ena/data/view/ERR847107
35256	09.2622.N	UK	Europe	Scotland	2009	07/2009-06/2010	invasive (unspecified/other)	Neisseria meningitidis	B	B	B	ERR847108	B	P1.19,13-1	F5-1	ST-479	cc269										ERR847108	https://www.ebi.ac.uk/ena/data/view/	https://www.ebi.ac.uk/ena/data/view/ERR847108
35257	09.2658.E	UK	Europe	Scotland	2009	07/2009-06/2010	invasive (unspecified/other)	Neisseria meningitidis	B	B	B	ERR847109	B	P1.7-2,4	F1-2	ST-41	cc41/44										ERR847109	https://www.ebi.ac.uk/ena/data/view/	https://www.ebi.ac.uk/ena/data/view/ERR847109
35258	09.2799.W	UK	Europe	Scotland	2009	07/2009-06/2010	invasive (unspecified/other)	Neisseria meningitidis	W	W	W	ERR847110	W	P1.18-1,3	F4-1	ST-1224	cc22										ERR847110	https://www.ebi.ac.uk/ena/data/view/	https://www.ebi.ac.uk/ena/data/view/ERR847110
35259	09.2935.B	UK	Europe	Scotland	2009	07/2009-06/2010	invasive (unspecified/other)	Neisseria meningitidis	B	B	B	ERR847111	B	P1.18-1,1	F3-9	ST-103	cc103										ERR847111	https://www.ebi.ac.uk/ena/data/view/	https://www.ebi.ac.uk/ena/data/view/ERR847111
35260	09.2939.N	UK	Europe	Scotland	2009	07/2009-06/2010	invasive (unspecified/other)	Neisseria meningitidis	B	B	B	ERR847112	B	P1.22,14	F5-5	ST-213	cc213										ERR847112	https://www.ebi.ac.uk/ena/data/view/	https://www.ebi.ac.uk/ena/data/view/ERR847112
35261	09.2961.S	UK	Europe	Scotland	2009	07/2009-06/2010	invasive (unspecified/other)	Neisseria meningitidis	B	B	B	ERR847113	B	P1.7-2,4	F1-5	ST-154	cc41/44										ERR847113	https://www.ebi.ac.uk/ena/data/view/	https://www.ebi.ac.uk/ena/data/view/ERR847113
35262	09.3026.N	UK	Europe	Scotland	2009	07/2009-06/2010	invasive (unspecified/other)	Neisseria meningitidis	B	B	B	ERR847114	B	P1.22,9	F5-12	ST-4388											ERR847114	https://www.ebi.ac.uk/ena/data/view/	https://www.ebi.ac.uk/ena/data/view/ERR847114
35263	09.3029.P	UK	Europe	Scotland	2009	07/2009-06/2010	invasive (unspecified/other)	Neisseria meningitidis	B	B	B	ERR847115	B	P1.22,9	F5-12	ST-4388											ERR847115	https://www.ebi.ac.uk/ena/data/view/	https://www.ebi.ac.uk/ena/data/view/ERR847115
35264	09.3063.L	UK	Europe	Scotland	2009	07/2009-06/2010	invasive (unspecified/other)	Neisseria meningitidis	B	B	B	ERR847116	B	P1.22,14	F5-9	ST-162	cc162										ERR847116	https://www.ebi.ac.uk/ena/data/view/	https://www.ebi.ac.uk/ena/data/view/ERR847116
35265	09.3091.W	UK	Europe	Scotland	2009	07/2009-06/2010	invasive (unspecified/other)	Neisseria meningitidis	B	B	B	ERR847117	B	P1.22,9	F1-5	ST-1163	cc269										ERR847117	https://www.ebi.ac.uk/ena/data/view/	https://www.ebi.ac.uk/ena/data/view/ERR847117
35266	09.3167.H	UK	Europe	Scotland	2009	07/2009-06/2010	invasive (unspecified/other)	Neisseria meningitidis	Y	Y	Y	ERR847251	Y	P1.21,16	F3-7	ST-7867	cc174										ERR847251	https://www.ebi.ac.uk/ena/data/view/	https://www.ebi.ac.uk/ena/data/view/ERR847251
35268	09.3302.K	UK	Europe	Scotland	2009	07/2009-06/2010	invasive (unspecified/other)	Neisseria meningitidis	Y	Y	Y	ERR847120	Y	P1.21,16	F3-7	ST-1466	cc174										ERR847120	https://www.ebi.ac.uk/ena/data/view/	https://www.ebi.ac.uk/ena/data/view/ERR847120
35269	09.3351.N	UK	Europe	Scotland	2009	07/2009-06/2010	invasive (unspecified/other)	Neisseria meningitidis	B	B	B	ERR847121	B	P1.19,13-1	F5-1	ST-479	cc269										ERR847121	https://www.ebi.ac.uk/ena/data/view/	https://www.ebi.ac.uk/ena/data/view/ERR847121
35270	09.3368.H	UK	Europe	Scotland	2009	07/2009-06/2010	invasive (unspecified/other)	Neisseria meningitidis	B	B	B	ERR847122	B	P1.7-2,4	F1-5	ST-41	cc41/44										ERR847122	https://www.ebi.ac.uk/ena/data/view/	https://www.ebi.ac.uk/ena/data/view/ERR847122
35271	10.1171.X	UK	Europe	Scotland	2010	07/2009-06/2010	invasive (unspecified/other)	Neisseria meningitidis	Y	Y	Y	ERR847124	Y	P1.5-2,10-1	F4-1	ST-23	cc23										ERR847124	https://www.ebi.ac.uk/ena/data/view/	https://www.ebi.ac.uk/ena/data/view/ERR847124
35272	10.1177.P	UK	Europe	Scotland	2010	07/2009-06/2010	invasive (unspecified/other)	Neisseria meningitidis	B	B	B	ERR847252	B	P1.7,16	F3-3	ST-259	cc32										ERR847252	https://www.ebi.ac.uk/ena/data/view/	https://www.ebi.ac.uk/ena/data/view/ERR847252
35273	10.1199.K	UK	Europe	Scotland	2010	07/2009-06/2010	invasive (unspecified/other)	Neisseria meningitidis	B	B	B	ERR847125	B	P1.22,9	F5-1	ST-1195	cc269										ERR847125	https://www.ebi.ac.uk/ena/data/view/	https://www.ebi.ac.uk/ena/data/view/ERR847125
35274	10.1352.R	UK	Europe	Scotland	2010	07/2009-06/2010	invasive (unspecified/other)	Neisseria meningitidis	B	B	B	ERR847126	B	P1.22,14	F5-5	ST-213	cc213										ERR847126	https://www.ebi.ac.uk/ena/data/view/	https://www.ebi.ac.uk/ena/data/view/ERR847126
35275	10.1430.T	UK	Europe	Scotland	2010	07/2009-06/2010	invasive (unspecified/other)	Neisseria meningitidis	B	B	B	ERR847127	B	P1.7,16	F3-3	ST-800	cc32										ERR847127	https://www.ebi.ac.uk/ena/data/view/	https://www.ebi.ac.uk/ena/data/view/ERR847127
35276	10.1516.S	UK	Europe	Scotland	2010	07/2009-06/2010	invasive (unspecified/other)	Neisseria meningitidis	B	B	B	ERR847128	B	P1.22,9	F5-1	ST-1195	cc269										ERR847128	https://www.ebi.ac.uk/ena/data/view/	https://www.ebi.ac.uk/ena/data/view/ERR847128
35277	10.1718.Z	UK	Europe	Scotland	2010	07/2009-06/2010	invasive (unspecified/other)	Neisseria meningitidis	B	B	B	ERR847129	B	P1.21,16	F1-7	ST-2002	cc60										ERR847129	https://www.ebi.ac.uk/ena/data/view/	https://www.ebi.ac.uk/ena/data/view/ERR847129
35278	10.1746.F	UK	Europe	Scotland	2010	07/2009-06/2010	invasive (unspecified/other)	Neisseria meningitidis	B	B	B	ERR847130	B	P1.22,9	F5-12	ST-275	cc269										ERR847130	https://www.ebi.ac.uk/ena/data/view/	https://www.ebi.ac.uk/ena/data/view/ERR847130
35279	10.1962.Z	UK	Europe	Scotland	2010	07/2009-06/2010	invasive (unspecified/other)	Neisseria meningitidis	B	B	B	ERR847132	B	P1.22,9	F5-12	ST-4388											ERR847132	https://www.ebi.ac.uk/ena/data/view/	https://www.ebi.ac.uk/ena/data/view/ERR847132
35280	10.2012.H	UK	Europe	Scotland	2010	07/2009-06/2010	invasive (unspecified/other)	Neisseria meningitidis	B	B	B	ERR847133	B	P1.7-2,4	F1-25	ST-8054	cc41/44										ERR847133	https://www.ebi.ac.uk/ena/data/view/	https://www.ebi.ac.uk/ena/data/view/ERR847133
35281	10.2126.Z	UK	Europe	Scotland	2010	07/2009-06/2010	invasive (unspecified/other)	Neisseria meningitidis	B	B	B	ERR847134	B	P1.19-5,15	F5-1	ST-479	cc269										ERR847134	https://www.ebi.ac.uk/ena/data/view/	https://www.ebi.ac.uk/ena/data/view/ERR847134
35282	10.2240.T	UK	Europe	Scotland	2010	07/2009-06/2010	invasive (unspecified/other)	Neisseria meningitidis	B	B	B	ERR847135	B	P1.22,9	F5-12	ST-8440	cc269										ERR847135	https://www.ebi.ac.uk/ena/data/view/	https://www.ebi.ac.uk/ena/data/view/ERR847135
35283	10.2273.P	UK	Europe	Scotland	2010	07/2010-06/2011	invasive (unspecified/other)	Neisseria meningitidis	W	W	W	ERR847136	W	P1.18-1,3	F4-1	ST-184	cc22										ERR847136	https://www.ebi.ac.uk/ena/data/view/	https://www.ebi.ac.uk/ena/data/view/ERR847136
35284	10.2289.A	UK	Europe	Scotland	2010	07/2010-06/2011	invasive (unspecified/other)	Neisseria meningitidis	B	B	B	ERR847137	B	P1.22,9	F5-12	ST-1161	cc269										ERR847137	https://www.ebi.ac.uk/ena/data/view/	https://www.ebi.ac.uk/ena/data/view/ERR847137
35285	10.2352.E	UK	Europe	Scotland	2010	07/2010-06/2011	invasive (unspecified/other)	Neisseria meningitidis	B	B	B	ERR847138	B	P1.22,9	F5-12	ST-1161	cc269										ERR847138	https://www.ebi.ac.uk/ena/data/view/	https://www.ebi.ac.uk/ena/data/view/ERR847138
35286	10.2397.V	UK	Europe	Scotland	2010	07/2010-06/2011	invasive (unspecified/other)	Neisseria meningitidis	B	B	B	ERR847139	B	P1.19,15	F4-21	ST-1764	cc35										ERR847139	https://www.ebi.ac.uk/ena/data/view/	https://www.ebi.ac.uk/ena/data/view/ERR847139
[truncated: 2,050 more rows]

## Sheet: cc11
id	isolate	country	continent	region	year	epidemiological_year	disease	species	serogroup	genogroup	capsule_group	ENA_accession	strain_designation	PorA	FetA	ST	CC	abcZ	adk	aroE	fumC	gdh	pdhC	pgm	Pre CC	Potential ST	ENA_accession	ENA_hyperlink	ENA_specific_hyperlink
[truncated: 815 more rows]

[truncated: 10 more sheets: cc162, cc213, cc22, cc23, cc269, cc32, cc4144, cc461, NewST, Random]
